# Supplementary material for: Tris[hexa­amminecobalt(III)] bis­[tri­oxalato­cobaltate(II)] chloride dodeca­hydrate
Source: Acta Crystallogr Sect E Struct Rep Online. 2012 Jun 16;68(Pt 7):m914–5. doi: 10.1107/S1600536812026414 (PMC3393183; doi:10.1107/S1600536812026414)
Supplement: Supplementary file 1 [file e-68-0m914-sup1.cif]

##############################################################################
#                                                                            #
# This CIF contains the data in a paper accepted for publication in          #
# Acta Crystallographica Section E. It conforms to the requirements of       #
# Notes for Authors for Acta Crystallographica Section E, and has been       #
# peer reviewed under the auspices of the IUCr Commission on Journals.       #
#                                                                            #
# Full details of the Crystallographic Information File format               #
# are given in the paper "The Crystallographic Information File (CIF):       #
# a New Standard Archive File for Crystallography" by S. R. Hall, F. H.      #
# Allen and I. D. Brown [Acta Cryst. (1991), A47, 655-685].                  #
#                                                                            #
# The current version of the core CIF dictionary is obtainable from          #
# ftp://ftp.iucr.org/pub/cif_core.dic.                                       #
#                                                                            #
# Software is freely available for graphical display of the structure(s)     #
# in this CIF. For information consult the CIF software page                 #
# http://www.iucr.org/resources/cif/software.                                #
#                                                                            #
# This file may be used for bona fide research purposes within the           #
# scientific community so long as proper attribution is given to the journal # 
# article from which it was obtained.                                        #
#                                                                            #
##############################################################################
data_I
_audit_creation_method     SHELXL-97
_chemical_name_systematic
;
Tris[hexaamminecobalt(III)] bis[trioxalatocobaltate(II)] chloride
dodecahydrate
;
_chemical_name_common     ?
_chemical_formula_moiety     '3(Co H18 N6 3+), 2(C6 Co O12 4-), Cl -, 12(H2 O)'
_chemical_formula_sum     'C12 H78 Cl Co5 N18 O36'
_chemical_formula_iupac     '[Co (N H3)6] [Co (C2 O4)3] Cl, 12H2 O'
_chemical_formula_weight     1381.02
_chemical_melting_point     ?
_symmetry_cell_setting     trigonal
_symmetry_space_group_name_H-M     'P -3'
_symmetry_space_group_name_hall     '-P 3'
loop_
    _symmetry_equiv_pos_as_xyz
    'x, y, z'
    '-y, x-y, z'
    '-x+y, -x, z'
    '-x, -y, -z'
    'y, -x+y, -z'
    'x-y, x, -z'
_cell_length_a     12.2138(4)
_cell_length_b     12.2138(4)
_cell_length_c     9.9090(8)
_cell_angle_alpha     90.00
_cell_angle_beta     90.00
_cell_angle_gamma     120.00
_cell_volume     1280.15(12)
_cell_formula_units_Z     1
_cell_measurement_reflns_used     7736
_cell_measurement_theta_min     2.06
_cell_measurement_theta_max     27.24
_cell_measurement_temperature     296(2)
_exptl_crystal_description     'rod'
_exptl_crystal_colour     'orange'
_exptl_crystal_size_max     0.30
_exptl_crystal_size_mid     0.15
_exptl_crystal_size_min     0.15
_exptl_crystal_density_diffrn     1.791
_exptl_crystal_density_meas     ?
_exptl_crystal_density_method     'not measured'
_exptl_crystal_F_000     716
_exptl_absorpt_coefficient_mu     1.753
_exptl_absorpt_correction_type     multi-scan
_exptl_absorpt_process_details     '(<i>SADABS</i>; Bruker, 2005)'
_exptl_absorpt_correction_T_min     0.737
_exptl_absorpt_correction_T_max     0.769
_exptl_special_details     ?
_diffrn_ambient_temperature     296(2)
_diffrn_radiation_type     MoK\a
_diffrn_radiation_wavelength     0.71073
_diffrn_radiation_source     'fine-focus sealed tube'
_diffrn_radiation_monochromator     graphite
_diffrn_measurement_device_type     'Bruker APEXII CCD area-detector'
_diffrn_measurement_method     '\f and \w scans'
_diffrn_detector_area_resol_mean     5.00
_diffrn_reflns_number     7736
_diffrn_reflns_av_R_equivalents     0.0296
_diffrn_reflns_av_sigmaI/netI     0.0261
_diffrn_reflns_theta_min     2.06
_diffrn_reflns_theta_max     27.24
_diffrn_reflns_theta_full     27.24
_diffrn_measured_fraction_theta_max     0.997
_diffrn_measured_fraction_theta_full     0.997
_diffrn_reflns_limit_h_min     -8
_diffrn_reflns_limit_h_max     15
_diffrn_reflns_limit_k_min     -15
_diffrn_reflns_limit_k_max     14
_diffrn_reflns_limit_l_min     -12
_diffrn_reflns_limit_l_max     12
_diffrn_standards_number     0
_diffrn_standards_interval_count     0
_diffrn_standards_interval_time     0
_diffrn_standards_decay_%     0
_refine_special_details
;
Refinement of <i>F</i>^2^ against ALL reflections. The weighted <i>R</i>-factor
<i>wR</i> and goodness of fit <i>S</i> are based on <i>F</i>^2^, conventional
<i>R</i>-factors <i>R</i> are based on <i>F</i>, with <i>F</i> set to zero for
negative <i>F</i>^2^. The threshold expression of <i>F</i>^2^ >
\s(<i>F</i>^2^) is used only for calculating <i>R</i>-factors(gt) <i>etc</i>.
and is not relevant to the choice of reflections for refinement.
<i>R</i>-factors based on <i>F</i>^2^ are statistically about twice as large
as those based on <i>F</i>, and <i>R</i>- factors based on ALL data will be
even larger.
;
_reflns_number_total     1923
_reflns_number_gt     1514
_reflns_threshold_expression     I>2sigma(I)
_refine_ls_structure_factor_coef     Fsqd
_refine_ls_matrix_type     full
_refine_ls_R_factor_all     0.0491
_refine_ls_R_factor_gt     0.0362
_refine_ls_wR_factor_gt     0.0993
_refine_ls_wR_factor_ref     0.1078
_refine_ls_goodness_of_fit_ref     1.159
_refine_ls_restrained_S_all     1.159
_refine_ls_number_reflns     1923
_refine_ls_number_parameters     115
_refine_ls_number_restraints     1
_refine_ls_hydrogen_treatment     constr
_refine_ls_weighting_scheme     calc
_refine_ls_weighting_details
         'calc w=1/[\s^2^(Fo^2^)+(0.0482P)^2^+0.6892P] where P=(Fo^2^+2Fc^2^)/3'
_atom_sites_solution_hydrogens     geom
_atom_sites_solution_primary     direct
_atom_sites_solution_secondary     difmap
_refine_ls_shift/su_max     0.011
_refine_ls_shift/su_mean     0.001
_refine_diff_density_max     0.613
_refine_diff_density_min     -1.088
_refine_ls_extinction_method     none
_refine_ls_extinction_coef     ?
loop_
    _atom_type_symbol
    _atom_type_description
    _atom_type_scat_dispersion_real
    _atom_type_scat_dispersion_imag
    _atom_type_scat_source
    'C' 'C' 0.0033 0.0016
                         'International Tables Vol C Tables 4.2.6.8 and 6.1.1.4'
    'H' 'H' 0.0000 0.0000
                         'International Tables Vol C Tables 4.2.6.8 and 6.1.1.4'
    'N' 'N' 0.0061 0.0033
                         'International Tables Vol C Tables 4.2.6.8 and 6.1.1.4'
    'O' 'O' 0.0106 0.0060
                         'International Tables Vol C Tables 4.2.6.8 and 6.1.1.4'
    'Co' 'Co' 0.3494 0.9721
                         'International Tables Vol C Tables 4.2.6.8 and 6.1.1.4'
    'Cl' 'Cl' 0.1484 0.1585
                         'International Tables Vol C Tables 4.2.6.8 and 6.1.1.4'
_computing_data_collection     'APEX2 (Bruker, 2005)'
_computing_cell_refinement     'SAINT (Bruker, 2005)'
_computing_data_reduction     'SAINT (Bruker, 2005)'
_computing_structure_solution     'SHELXS97 (Sheldrick, 2008)'
_computing_structure_refinement     'SHELXL97 (Sheldrick, 2008)'
_computing_molecular_graphics     'SHELXTL (Sheldrick, 2008)'
_computing_publication_material     'SHELXTL (Sheldrick, 2008)'
loop_
    _atom_site_type_symbol
    _atom_site_label
    _atom_site_fract_x
    _atom_site_fract_y
    _atom_site_fract_z
    _atom_site_U_iso_or_equiv
    _atom_site_adp_type
    _atom_site_calc_flag
    _atom_site_refinement_flags
    _atom_site_occupancy
    _atom_site_symmetry_multiplicity
    _atom_site_disorder_assembly
    _atom_site_disorder_group
    Co Co1 0.6667 0.3333 0.14192(6) 0.02287(18) Uani d S 1 3 . .
    Co Co2 0.6667 0.3333 0.64732(5) 0.02393(18) Uani d S 1 3 . .
    Co Co3 0.0000 0.0000 0.0000 0.0646(5) Uani d S 1 6 . .
    Cl Cl1 0.0000 0.0000 0.5000 0.085(5) Uani d SP 0.498(19) 6 . .
    Cl Cl1' 0.0000 0.0000 0.3949(17) 0.118(4) Uani d SP 0.251(9) 3 . .
    O O1 0.3041(2) 0.0971(2) 0.2657(2) 0.0530(6) Uani d . 1 1 . .
    O O2 0.6796(2) 0.65788(19) 0.0164(2) 0.0454(6) Uani d . 1 1 . .
    O O3 0.64285(18) 0.45991(18) 0.02214(18) 0.0311(4) Uani d . 1 1 . .
    O O4 0.50524(17) 0.24996(18) 0.26488(18) 0.0291(4) Uani d . 1 1 . .
    N N1 -0.1492(2) -0.0618(3) 0.1172(4) 0.0725(11) Uani d . 1 1 . .
    H H1A -0.1436 -0.1075 0.1840 0.087 Uiso calc R 1 1 . .
    H H1B -0.2187 -0.1096 0.0692 0.087 Uiso calc R 1 1 . .
    H H1C -0.1528 0.0037 0.1514 0.087 Uiso calc R 1 1 . .
    N N2 0.6170(2) 0.4327(2) 0.5344(2) 0.0328(5) Uani d . 1 1 . .
    H H2B 0.6232 0.4999 0.5808 0.039 Uiso d R 1 1 . .
    H H2A 0.5333 0.3879 0.5132 0.039 Uiso d R 1 1 . .
    H H2 0.6626 0.4599 0.4568 0.039 Uiso d R 1 1 . .
    N N3 0.5188(2) 0.2924(2) 0.7604(2) 0.0307(5) Uani d . 1 1 . .
    H H3B 0.4436 0.2449 0.7175 0.037 Uiso d R 1 1 . .
    H H3A 0.5208 0.3659 0.7815 0.037 Uiso d R 1 1 . .
    H H3 0.5185 0.2514 0.8372 0.037 Uiso d R 1 1 . .
    C C1 0.4097(3) 0.1551(3) 0.2134(3) 0.0310(6) Uani d . 1 1 . .
    C C2 0.6835(2) 0.5688(2) 0.0718(3) 0.0288(6) Uani d . 1 1 . .
    O O1W 0.3354(2) 0.2406(3) 0.5187(3) 0.0747(9) Uani d . 1 1 . .
    H H1WA 0.2644 0.2152 0.5612 0.090 Uiso d R 1 1 . .
    H H1W 0.3234 0.1853 0.4567 0.090 Uiso d R 1 1 . .
    O O2W 0.5721(2) 0.5645(2) 0.7595(2) 0.0523(6) Uani d . 1 1 . .
    H H2WA 0.5434 0.6113 0.7265 0.063 Uiso d R 1 1 . .
    H H2W 0.5970 0.5901 0.8416 0.063 Uiso d R 1 1 . .
loop_
    _atom_site_aniso_label
    _atom_site_aniso_U_11
    _atom_site_aniso_U_22
    _atom_site_aniso_U_33
    _atom_site_aniso_U_12
    _atom_site_aniso_U_13
    _atom_site_aniso_U_23
    Co1 0.0244(2) 0.0244(2) 0.0198(3) 0.01220(11) 0.000 0.000
    Co2 0.0275(2) 0.0275(2) 0.0167(3) 0.01377(12) 0.000 0.000
    Co3 0.0176(3) 0.0176(3) 0.1585(15) 0.00881(16) 0.000 0.000
    Cl1 0.062(2) 0.062(2) 0.131(13) 0.0310(12) 0.000 0.000
    Cl1' 0.148(7) 0.148(7) 0.060(8) 0.074(4) 0.000 0.000
    O1 0.0294(11) 0.0621(15) 0.0463(13) 0.0069(10) 0.0097(10) -0.0024(11)
    O2 0.0507(13) 0.0307(11) 0.0548(14) 0.0203(10) -0.0105(11) 0.0070(9)
    O3 0.0394(11) 0.0309(10) 0.0263(10) 0.0201(9) -0.0026(8) 0.0002(8)
    O4 0.0269(9) 0.0335(10) 0.0246(9) 0.0133(8) 0.0009(7) -0.0008(7)
    N1 0.0262(14) 0.0270(14) 0.164(4) 0.0127(12) 0.0017(18) 0.0026(18)
    N2 0.0411(13) 0.0394(13) 0.0220(11) 0.0232(11) 0.0011(10) 0.0031(9)
    N3 0.0322(12) 0.0354(12) 0.0251(11) 0.0172(10) 0.0016(9) 0.0010(9)
    C1 0.0286(14) 0.0331(14) 0.0308(15) 0.0150(12) 0.0000(11) 0.0026(11)
    C2 0.0260(13) 0.0287(13) 0.0307(14) 0.0129(11) 0.0032(11) 0.0031(11)
    O1W 0.0478(15) 0.107(2) 0.0662(18) 0.0367(16) -0.0013(13) -0.0213(17)
    O2W 0.0805(18) 0.0623(15) 0.0407(13) 0.0555(15) -0.0056(12) -0.0047(11)
_geom_special_details
;
All s.u.'s (except the s.u. in the dihedral angle between two l.s. planes)
are estimated using the full covariance matrix. The cell s.u.'s are taken
into account individually in the estimation of s.u.'s in distances, angles
and torsion angles; correlations between s.u.'s in cell parameters are only
used when they are defined by crystal symmetry. An approximate (isotropic)
treatment of cell s.u.'s is used for estimating s.u.'s involving l.s.
planes.
;
loop_
    _geom_bond_atom_site_label_1
    _geom_bond_atom_site_label_2
    _geom_bond_site_symmetry_2
    _geom_bond_distance
    _geom_bond_publ_flag
    Co1 O3 3_665 2.0817(18) ?
    Co1 O3 2_655 2.0817(18) ?
    Co1 O3 . 2.0817(18) ?
    Co1 O4 2_655 2.0979(18) ?
    Co1 O4 3_665 2.0979(18) ?
    Co1 O4 . 2.0979(18) ?
    Co2 N2 3_665 1.957(2) ?
    Co2 N2 2_655 1.957(2) ?
    Co2 N2 . 1.957(2) ?
    Co2 N3 2_655 1.966(2) ?
    Co2 N3 3_665 1.966(2) ?
    Co2 N3 . 1.966(2) ?
    Co3 N1 3 1.965(3) ?
    Co3 N1 6 1.965(3) ?
    Co3 N1 5 1.965(3) ?
    Co3 N1 . 1.965(3) ?
    Co3 N1 2 1.965(3) ?
    Co3 N1 4 1.965(3) ?
    Cl1 Cl1' 4_556 1.041(17) ?
    Cl1 Cl1' . 1.041(17) ?
    Cl1' Cl1' 4_556 2.08(3) ?
    O1 C1 . 1.233(3) ?
    O2 C2 . 1.240(3) ?
    O3 C2 . 1.264(3) ?
    O4 C1 . 1.270(3) ?
    N1 H1A . 0.8900 ?
    N1 H1B . 0.8900 ?
    N1 H1C . 0.8900 ?
    N2 H2B . 0.9101 ?
    N2 H2A . 0.9100 ?
    N2 H2 . 0.9100 ?
    N3 H3B . 0.9100 ?
    N3 H3A . 0.9099 ?
    N3 H3 . 0.9100 ?
    C1 C2 2_655 1.553(4) ?
    C2 C1 3_665 1.553(4) ?
    O1W H1WA . 0.8700 ?
    O1W H1W . 0.8700 ?
    O2W H2WA . 0.8699 ?
    O2W H2W . 0.8700 ?
loop_
    _geom_angle_atom_site_label_1
    _geom_angle_atom_site_label_2
    _geom_angle_atom_site_label_3
    _geom_angle_site_symmetry_1
    _geom_angle_site_symmetry_3
    _geom_angle
    _geom_angle_publ_flag
    O3 Co1 O3 3_665 2_655 90.71(7) ?
    O3 Co1 O3 3_665 . 90.71(7) ?
    O3 Co1 O3 2_655 . 90.71(7) ?
    O3 Co1 O4 3_665 2_655 78.45(7) ?
    O3 Co1 O4 2_655 2_655 104.20(7) ?
    O3 Co1 O4 . 2_655 161.53(7) ?
    O3 Co1 O4 3_665 3_665 104.20(7) ?
    O3 Co1 O4 2_655 3_665 161.53(7) ?
    O3 Co1 O4 . 3_665 78.45(7) ?
    O4 Co1 O4 2_655 3_665 89.66(7) ?
    O3 Co1 O4 3_665 . 161.53(7) ?
    O3 Co1 O4 2_655 . 78.45(7) ?
    O3 Co1 O4 . . 104.20(7) ?
    O4 Co1 O4 2_655 . 89.66(7) ?
    O4 Co1 O4 3_665 . 89.66(7) ?
    N2 Co2 N2 3_665 2_655 90.56(10) ?
    N2 Co2 N2 3_665 . 90.56(10) ?
    N2 Co2 N2 2_655 . 90.56(10) ?
    N2 Co2 N3 3_665 2_655 91.47(10) ?
    N2 Co2 N3 2_655 2_655 87.31(10) ?
    N2 Co2 N3 . 2_655 177.07(9) ?
    N2 Co2 N3 3_665 3_665 87.31(10) ?
    N2 Co2 N3 2_655 3_665 177.07(9) ?
    N2 Co2 N3 . 3_665 91.47(10) ?
    N3 Co2 N3 2_655 3_665 90.74(9) ?
    N2 Co2 N3 3_665 . 177.07(9) ?
    N2 Co2 N3 2_655 . 91.47(10) ?
    N2 Co2 N3 . . 87.31(10) ?
    N3 Co2 N3 2_655 . 90.74(9) ?
    N3 Co2 N3 3_665 . 90.74(9) ?
    N1 Co3 N1 3 6 180.0(2) ?
    N1 Co3 N1 3 5 91.36(15) ?
    N1 Co3 N1 6 5 88.64(15) ?
    N1 Co3 N1 3 . 88.64(15) ?
    N1 Co3 N1 6 . 91.36(15) ?
    N1 Co3 N1 5 . 91.36(15) ?
    N1 Co3 N1 3 2 88.64(15) ?
    N1 Co3 N1 6 2 91.36(15) ?
    N1 Co3 N1 5 2 180.0(2) ?
    N1 Co3 N1 . 2 88.64(15) ?
    N1 Co3 N1 3 4 91.36(15) ?
    N1 Co3 N1 6 4 88.64(15) ?
    N1 Co3 N1 5 4 88.64(15) ?
    N1 Co3 N1 . 4 180.0(2) ?
    N1 Co3 N1 2 4 91.36(15) ?
    Cl1' Cl1 Cl1' 4_556 . 180.000(2) ?
    C2 O3 Co1 . . 115.64(17) ?
    C1 O4 Co1 . . 114.93(16) ?
    Co3 N1 H1A . . 109.5 ?
    Co3 N1 H1B . . 109.5 ?
    H1A N1 H1B . . 109.5 ?
    Co3 N1 H1C . . 109.5 ?
    H1A N1 H1C . . 109.5 ?
    H1B N1 H1C . . 109.5 ?
    Co2 N2 H2B . . 111.0 ?
    Co2 N2 H2A . . 111.2 ?
    H2B N2 H2A . . 102.8 ?
    Co2 N2 H2 . . 112.7 ?
    H2B N2 H2 . . 109.7 ?
    H2A N2 H2 . . 108.8 ?
    Co2 N3 H3B . . 113.7 ?
    Co2 N3 H3A . . 108.2 ?
    H3B N3 H3A . . 104.8 ?
    Co2 N3 H3 . . 111.6 ?
    H3B N3 H3 . . 108.4 ?
    H3A N3 H3 . . 109.9 ?
    O1 C1 O4 . . 125.1(3) ?
    O1 C1 C2 . 2_655 119.5(2) ?
    O4 C1 C2 . 2_655 115.4(2) ?
    O2 C2 O3 . . 125.7(3) ?
    O2 C2 C1 . 3_665 118.7(2) ?
    O3 C2 C1 . 3_665 115.5(2) ?
    H1WA O1W H1W . . 108.3 ?
    H2WA O2W H2W . . 107.4 ?
loop_
    _geom_hbond_atom_site_label_D
    _geom_hbond_atom_site_label_H
    _geom_hbond_atom_site_label_A
    _geom_hbond_site_symmetry_A
    _geom_hbond_distance_DH
    _geom_hbond_distance_HA
    _geom_hbond_distance_DA
    _geom_hbond_angle_DHA
    N1 H1A Cl1' . 0.89 2.62 3.176(15) 121.4
    N1 H1A O1 3 0.89 2.27 3.055(4) 146.6
    N1 H1B O2 5_455 0.89 2.40 2.950(4) 120.1
    N1 H1B O2 1_445 0.89 2.52 3.151(4) 128.4
    N2 H2 O4 3_665 0.91 2.09 2.993(3) 170.7
    N2 H2A O1W . 0.91 2.18 3.047(4) 160.1
    N2 H2B O2W . 0.91 2.15 2.958(3) 146.8
    N3 H3 O3 2_656 0.91 2.09 2.988(3) 171.6
    N3 H3A O2W . 0.91 2.19 3.051(3) 157.0
    N3 H3B O1W . 0.91 2.36 3.120(4) 141.3
    O1W H1W O1 . 0.87 2.13 2.971(4) 162.3
    O1W H1WA O1 6_556 0.87 2.32 2.973(4) 132.2
    O2W H2W O2 1_556 0.87 1.97 2.830(3) 171.3
    O2W H2WA O4 4_666 0.87 2.06 2.868(3) 154.4
_iucr_refine_instructions_details
;
TITL a in P-3
CELL 0.71073  12.2138  12.2138   9.9090  90.000  90.000 120.000
ZERR   1.00   0.0004   0.0004   0.0008   0.000   0.000   0.000
LATT  1
SYMM -Y, X-Y, Z
SYMM -X+Y, -X, Z
SFAC C H N O CO CL
UNIT 12 78 18 36 5 1
TEMP 23.000
L.S. 8
BOND $H
eqiv $1 -x+y, -x, z
eqiv $2 -y, x-y, z
eqiv $3 y-1, -x+y, -z
eqiv $4 x-1, y-1, z
eqiv $5 -x+y+1, -x+1, z
eqiv $6 -y+1, x-y, z+1
eqiv $7 x-y, x, -z+1
eqiv $8 -x+1, -y+1, -z+1
eqiv $9 x, y, z+1
htab N1 N1_$1
htab N1 Cl1'
htab N1 O1_$2
htab N1 O2_$3
htab N1 O1_$1
htab N1 O2_$4
htab N2 O2W
htab N2 O1W
htab N2 O4_$5
htab N3 O1W
htab N3 O2W
htab N3 O3_$6
htab O1W O1_$7
htab O1W O1
htab O2W O4_$8
htab O2W O2_$9
FMAP 2
omit -2.8 54.5
omit 0 1 0
omit 0 1 1
PLAN 20
acta
sump 0.16667 0.00001 0.16667 2 0.33333 3
WGHT    0.048200    0.689200
FVAR       0.12602   0.49781   0.25119
CO1   5    0.666667    0.333333    0.141920    10.33333    0.02440    0.02440 =
         0.01980    0.00000    0.00000    0.01220
CO2   5    0.666667    0.333333    0.647315    10.33333    0.02754    0.02754 =
         0.01670    0.00000    0.00000    0.01377
CO3   5    0.000000    0.000000    0.000000    10.16667    0.01762    0.01762 =
         0.15851    0.00000    0.00000    0.00881
CL1   6    0.000000    0.000000    0.500000    20.16667    0.06209    0.06209 =
         0.13147    0.00000    0.00000    0.03104
CL1'  6    0.000000    0.000000    0.394928    30.33333    0.14758    0.14758 =
         0.06022    0.00000    0.00000    0.07379
O1    4    0.304075    0.097138    0.265745    11.00000    0.02939    0.06208 =
         0.04627   -0.00241    0.00965    0.00690
O2    4    0.679569    0.657880    0.016445    11.00000    0.05067    0.03072 =
         0.05480    0.00695   -0.01050    0.02032
O3    4    0.642852    0.459914    0.022136    11.00000    0.03945    0.03085 =
         0.02631    0.00017   -0.00259    0.02009
O4    4    0.505241    0.249960    0.264881    11.00000    0.02688    0.03351 =
         0.02461   -0.00083    0.00092    0.01333
N1    3   -0.149166   -0.061811    0.117190    11.00000    0.02620    0.02698 =
         0.16365    0.00264    0.00170    0.01269
AFIX  33
H1A   2   -0.143564   -0.107464    0.184006    11.00000   -1.20000
H1B   2   -0.218676   -0.109619    0.069203    11.00000   -1.20000
H1C   2   -0.152809    0.003659    0.151432    11.00000   -1.20000
AFIX   0
N2    3    0.616966    0.432670    0.534439    11.00000    0.04109    0.03937 =
         0.02204    0.00312    0.00112    0.02317
AFIX   3
H2B   2    0.623236    0.499900    0.580809    11.00000   -1.20000
H2A   2    0.533336    0.387870    0.513219    11.00000   -1.20000
H2    2    0.662636    0.459880    0.456799    11.00000   -1.20000
AFIX   0
N3    3    0.518795    0.292388    0.760362    11.00000    0.03220    0.03537 =
         0.02509    0.00098    0.00156    0.01724
AFIX   3
H3B   2    0.443565    0.244938    0.717492    11.00000   -1.20000
H3A   2    0.520825    0.365888    0.781452    11.00000   -1.20000
H3    2    0.518505    0.251448    0.837212    11.00000   -1.20000
AFIX   0
C1    1    0.409686    0.155076    0.213397    11.00000    0.02864    0.03307 =
         0.03079    0.00259   -0.00005    0.01496
C2    1    0.683459    0.568841    0.071789    11.00000    0.02602    0.02869 =
         0.03074    0.00314    0.00318    0.01288
O1W   4    0.335405    0.240632    0.518673    11.00000    0.04783    0.10738 =
         0.06622   -0.02134   -0.00134    0.03669
AFIX   3
H1WA  2    0.264385    0.215152    0.561203    11.00000   -1.20000
H1W   2    0.323425    0.185282    0.456683    11.00000   -1.20000
AFIX   0
O2W   4    0.572096    0.564510    0.759502    11.00000    0.08045    0.06226 =
         0.04069   -0.00473   -0.00559    0.05546
AFIX   3
H2WA  2    0.543375    0.611280    0.726482    11.00000   -1.20000
H2W   2    0.597005    0.590140    0.841582    11.00000   -1.20000
HKLF 4
REM  a in P-3
REM R1 =  0.0362 for   1514 Fo > 4sig(Fo)  and  0.0491 for all   1923 data
REM    115 parameters refined using      1 restraints
END
;
data_global
_journal_date_recd_electronic     2012-05-18
_journal_date_accepted     2012-06-11
_journal_name_full     'Acta Crystallographica, Section E'
_journal_year     2012
_journal_volume     68
_journal_issue      7
_journal_page_first     m914
_journal_page_last     m915
_journal_paper_category     QM
_journal_paper_doi     10.1107/S1600536812026414
_journal_coeditor_code     YK2060
_publ_contact_author_name     'Qinhe Pan'
_publ_contact_author_address
;
Department of Materials and Chemical Engineering
Ministry of Education Key Laboratory of Advanced Materials
of Tropical Island Resources
Hainan University
Haikou 570228
People's Republic of China
;
_publ_contact_author_email     panqinhe@163.com
_publ_contact_author_fax     '+86-898-66193342'
_publ_contact_author_phone     '+86-898-66193342'
_publ_section_title
;
Tris[hexaamminecobalt(III)] bis[trioxalatocobaltate(II)] chloride dodecahydrate
;
loop_
    _publ_author_name
    _publ_author_footnote
    _publ_author_address
    'Tian, Ruijng' .
;
Department of Materials and Chemical Engineering
Ministry of Education Key Laboratory of Advanced Materials
of Tropical Island Resources
Hainan University
Haikou 570228
People's Republic of China
;
    'Yan, Yan' .
;
State Key Laboratory of Inorganic Synthesis and Preparative Chemistry,
College of Chemistry, Jilin University, Changchun 130012,
People's Republic of China
;
    'Zhang, Cailing' .
;
Department of Materials and Chemical Engineering
Ministry of Education Key Laboratory of Advanced Materials
of Tropical Island Resources
Hainan University
Haikou 570228
People's Republic of China
;
    'Wang, Liyan' .
;
Department of Materials and Chemical Engineering
Ministry of Education Key Laboratory of Advanced Materials
of Tropical Island Resources
Hainan University
Haikou 570228
People's Republic of China
;
    'Pan, Qinhe' .
;
Department of Materials and Chemical Engineering
Ministry of Education Key Laboratory of Advanced Materials
of Tropical Island Resources
Hainan University
Haikou 570228
People's Republic of China
;
