# Supplementary material for: Tris[hexa­amminecobalt(III)] bis­[tri­oxalato­cobaltate(II)] chloride dodeca­hydrate
Source: Acta Crystallogr Sect E Struct Rep Online. 2012 Jun 16;68(Pt 7):m914–5. doi: 10.1107/S1600536812026414 (PMC3393183; doi:10.1107/S1600536812026414)
Supplement: Supplementary file 2 [file e-68-0m914-Isup2.hkl]

# 
# h,k,l, Fc-squared, Fo-squared, sigma(Fo-squared) and status flag 
# 
data_I
_shelx_title ' a in P-3' 
_shelx_refln_list_code          4 
_shelx_F_calc_maximum      257.20 
_exptl_crystal_F_000       716.00 
_reflns_d_resolution_high  0.7765 
 
loop_ 
 _symmetry_equiv_pos_as_xyz 
 'x, y, z' 
 '-y, x-y, z' 
 '-x+y, -x, z' 
 '-x, -y, -z' 
 'y, -x+y, -z' 
 'x-y, x, -z' 
 
_cell_length_a    12.2138 
_cell_length_b    12.2138 
_cell_length_c     9.9090 
_cell_angle_alpha  90.000 
_cell_angle_beta   90.000 
_cell_angle_gamma 120.000 
 
_shelx_F_squared_multiplier     1.000 
 
loop_ 
 _refln_index_h 
 _refln_index_k 
 _refln_index_l 
 _refln_F_squared_calc 
 _refln_F_squared_meas 
 _refln_F_squared_sigma 
 _refln_observed_status 
  -1   2   0    19818.79    19914.60    221.15 o 
   0   2   0      975.64      845.82     11.01 o 
  -2   3   0      823.56      812.47     12.71 o 
  -1   3   0     3100.02     3575.32     37.04 o 
   0   3   0    13460.28    14810.66    131.05 o 
  -3   4   0        0.86        4.28      1.65 o 
  -2   4   0     6095.12     5793.28     60.81 o 
  -1   4   0      396.28      303.18      5.90 o 
   0   4   0       13.11       55.66      3.88 o 
  -4   5   0     1680.30     1459.65     17.86 o 
  -3   5   0        1.25        5.11      1.70 o 
  -2   5   0      353.30      396.53      7.07 o 
  -1   5   0     2456.49     2436.66     26.92 o 
   0   5   0      362.34      398.25      8.11 o 
  -5   6   0      500.51      513.56      9.75 o 
  -4   6   0       29.06       31.37      2.80 o 
  -3   6   0     6085.27     5993.90     53.56 o 
  -2   6   0      187.60      159.02      5.41 o 
  -1   6   0       85.04       84.74      6.24 o 
   0   6   0     7830.29     7492.54     72.48 o 
  -6   7   0       21.23       35.35      4.92 o 
  -5   7   0    10038.04     9358.78     88.23 o 
  -4   7   0      209.44      280.49     12.34 o 
  -3   7   0      273.95      326.29      8.12 o 
  -2   7   0    18474.12    18459.16    154.75 o 
  -1   7   0      521.89      532.33     10.33 o 
   0   7   0       47.80       49.54      6.32 o 
  -7   8   0     1831.22     1658.82     22.69 o 
  -6   8   0       69.16       77.22      4.88 o 
  -5   8   0       23.60       18.41      3.04 o 
  -4   8   0     8611.41     8366.05     69.80 o 
  -3   8   0      411.24      390.05     10.60 o 
  -2   8   0      621.19      728.91     12.91 o 
  -1   8   0     6361.61     6058.70     61.79 o 
   0   8   0      115.68      211.77      8.93 o 
  -8   9   0      798.23      873.68     16.53 o 
  -7   9   0        5.10       10.09      2.91 o 
  -6   9   0     3608.85     3436.52     39.38 o 
  -5   9   0       13.81       24.13      3.64 o 
  -4   9   0       25.12       23.89      4.00 o 
  -3   9   0    15408.51    15161.85    179.98 o 
  -2   9   0       91.14       99.93      8.31 o 
  -1   9   0      469.86      504.65     21.69 o 
   0   9   0     4178.49     4157.31     53.38 o 
  -9  10   0        0.93       -2.12      3.80 o 
  -8  10   0     1267.84     1162.58     34.34 o 
  -7  10   0       18.62       22.07      4.91 o 
  -6  10   0      671.26      672.16     15.96 o 
  -5  10   0     4791.26     4741.62     53.56 o 
  -4  10   0        0.43       -1.16      3.14 o 
  -3  10   0      108.37       84.84      6.34 o 
  -2  10   0     1787.75     1851.14     34.52 o 
  -1  10   0       92.47       82.45      8.46 o 
   0  10   0       35.31       99.49     14.48 o 
 -10  11   0      709.75      729.55     21.69 o 
  -9  11   0        7.50       12.34      5.49 o 
  -8  11   0      118.25      119.97     10.50 o 
  -7  11   0     1831.97     1832.71     34.80 o 
  -6  11   0       51.09       46.68      5.54 o 
  -5  11   0        0.39       -0.42      3.47 o 
  -4  11   0     1428.89     1437.95     34.95 o 
  -3  11   0      191.22      168.33     10.08 o 
  -2  11   0        1.52       -0.46      5.30 o 
  -1  11   0      633.20      678.72     20.89 o 
   0  11   0       10.38       56.70      7.86 o 
 -11  12   0       80.57       82.10      8.67 o 
 -10  12   0        2.51        3.58      5.68 o 
  -9  12   0     1043.02     1001.75     28.50 o 
  -8  12   0        1.10        2.82      4.87 o 
  -7  12   0       36.08       23.37      5.94 o 
  -6  12   0      795.16      797.49     24.55 o 
  -5  12   0      136.73      150.01     10.12 o 
  -4  12   0      176.84      168.95     13.57 o 
  -3  12   0     1470.47     1464.43     50.57 o 
  -2  12   0      150.35      157.25     14.51 o 
  -1  12   0        4.85        4.00      5.37 o 
   0  12   0     1881.87     1905.73     40.29 o 
 -12  13   0       14.02       24.98      8.22 o 
 -11  13   0     1492.85     1475.83     37.72 o 
 -10  13   0       38.10       61.64      9.51 o 
  -9  13   0      209.50      193.42     13.19 o 
  -8  13   0     1049.18     1082.10     30.51 o 
  -7  13   0       97.40      105.99     11.73 o 
  -6  13   0        2.32        1.23      6.39 o 
  -5  13   0      825.09      814.17     25.43 o 
  -4  13   0       21.53       16.61      6.06 o 
  -3  13   0       26.94       36.98      7.60 o 
  -2  13   0      690.34      725.56     35.37 o 
  -1  13   0        2.28        4.48     10.07 o 
   0  13   0        6.86       10.78      6.79 o 
 -13  14   0      899.73      887.13     29.42 o 
 -12  14   0        2.24        2.38      6.91 o 
 -11  14   0       11.06       21.85      7.34 o 
 -10  14   0     1602.57     1632.03     40.84 o 
  -9  14   0      107.43      110.97     12.68 o 
  -8  14   0      140.43      170.20     14.77 o 
  -7  14   0      851.18      858.68     49.38 o 
  -6  14   0       18.41        9.28      8.18 o 
  -5  14   0        1.32        2.37      7.91 o 
  -4  14   0      428.69      456.49     45.02 o 
  -3  14   0        3.03        5.85      6.20 o 
  -2  14   0       46.71       37.87      8.54 o 
  -1  14   0      628.73      655.32     56.58 o 
 -11  15   0        1.92        2.94      7.96 o 
 -10  15   0       34.91       31.43     10.10 o 
  -9  15   0      923.04      982.73     40.77 o 
  -8  15   0        0.90        4.74      6.92 o 
  -7  15   0        5.74        5.62      8.18 o 
  -6  15   0      558.23      587.41     30.86 o 
  -5  15   0       39.93       55.27     12.81 o 
  -4  15   0       25.09        5.73      8.61 o 
   0   0   1     5287.78     4892.42     96.34 o 
  -1   1   1     1906.89     1693.31     26.70 o 
   1   1   1       23.00       56.66      2.36 o 
  -3   2   1     1996.45     1921.08     20.24 o 
  -2   2   1     6458.68     6143.78     56.57 o 
  -1   2   1     1176.22      979.98     12.13 o 
   0   2   1       68.11      110.32      4.71 o 
   1   2   1     1913.32     2164.27     20.74 o 
   2   2   1     3218.02     3315.11     30.45 o 
  -5   3   1       32.16       35.66      3.24 o 
  -4   3   1     2408.69     2660.39     25.32 o 
  -3   3   1       22.47       10.22      1.79 o 
  -2   3   1       61.35       81.97      3.20 o 
  -1   3   1     6141.51     5960.36     56.00 o 
   0   3   1     4060.10     4059.58     39.74 o 
   1   3   1     1399.66     1412.20     16.65 o 
   2   3   1      139.50      151.22      4.56 o 
   3   3   1      852.69      859.07     12.31 o 
  -7   4   1       46.04       77.39      4.49 o 
  -6   4   1       20.47       20.87      3.06 o 
  -5   4   1      231.92      208.93      5.78 o 
  -4   4   1      200.44      247.06      5.51 o 
  -3   4   1    12033.80    12155.95    110.99 o 
  -2   4   1       37.07       60.59      3.32 o 
  -1   4   1     1616.44     1653.25     22.39 o 
   0   4   1      350.78      417.00      7.50 o 
   1   4   1     1018.10     1170.83     15.59 o 
   2   4   1     1625.99     1708.74     23.72 o 
   3   4   1      240.25      264.29      7.15 o 
   4   4   1        7.68        4.92      3.26 o 
  -9   5   1      906.12      926.10     15.04 o 
  -8   5   1      858.72      903.05     14.16 o 
  -7   5   1       47.96       62.88      4.02 o 
  -6   5   1      317.86      398.66      9.53 o 
  -5   5   1       56.48       35.66      2.94 o 
  -4   5   1       27.57       38.52      3.00 o 
  -3   5   1       68.38       29.23      3.80 o 
  -2   5   1      479.16      433.39      8.80 o 
  -1   5   1      596.69      652.46     10.95 o 
   0   5   1       64.83       95.19      4.45 o 
   1   5   1      204.35      251.21      6.92 o 
   2   5   1      229.99      238.51      7.04 o 
   3   5   1      888.04      937.94     16.30 o 
   4   5   1      346.37      308.31      8.58 o 
   5   5   1      186.78      199.41      8.00 o 
 -11   6   1       13.86       11.05      4.46 o 
 -10   6   1       29.52       25.63      4.73 o 
  -9   6   1     1227.99     1267.50     22.60 o 
  -8   6   1        0.47        3.56      2.75 o 
  -7   6   1      289.87      305.98      7.62 o 
  -6   6   1     1057.16     1092.57     17.72 o 
  -5   6   1      214.58      218.16      6.02 o 
  -4   6   1      165.30      119.78      6.29 o 
  -3   6   1     1134.83     1007.85     13.11 o 
  -2   6   1      142.45      132.02      5.65 o 
  -1   6   1        4.66       -1.04      1.92 o 
   0   6   1     1516.10     1733.88     25.55 o 
   1   6   1      109.45      101.25      5.61 o 
   2   6   1       47.01       51.60      4.25 o 
   3   6   1      701.01      700.16     13.11 o 
   4   6   1        6.26        2.37      2.91 o 
   5   6   1      337.09      312.01     10.71 o 
   6   6   1       47.33       35.93      7.19 o 
 -13   7   1      227.17      211.06     13.40 o 
 -12   7   1      120.71      117.52      9.19 o 
 -11   7   1       94.44      105.69      8.36 o 
 -10   7   1       44.43       52.07      6.08 o 
  -9   7   1      125.28      131.54     10.01 o 
  -8   7   1      408.05      385.60     12.81 o 
  -7   7   1        1.86       -0.60      2.16 o 
  -6   7   1        8.18        1.93      2.13 o 
  -5   7   1      137.23      159.09      6.85 o 
  -4   7   1     1339.08     1276.98     21.78 o 
  -3   7   1      471.62      353.70      9.71 o 
  -2   7   1       17.92       25.56      3.22 o 
  -1   7   1       76.78      109.66      6.59 o 
   0   7   1      781.03      755.95     18.67 o 
   1   7   1      100.09       88.46      5.58 o 
   2   7   1      154.90      179.75     10.49 o 
   3   7   1        9.51       14.69      3.45 o 
   4   7   1      110.15      104.34      7.58 o 
   5   7   1       90.54       78.01      8.03 o 
   6   7   1       46.17       55.60      9.10 o 
   7   7   1       49.82       37.70     10.25 o 
 -15   8   1       14.55       21.06      9.90 o 
 -14   8   1       41.12       34.85     13.54 o 
 -13   8   1        0.47        3.72      5.08 o 
 -12   8   1      274.74      250.93     20.41 o 
 -11   8   1      602.31      586.76     18.89 o 
 -10   8   1      103.65      106.44      9.22 o 
  -9   8   1        9.98       17.69      4.88 o 
  -8   8   1        3.18       10.47      3.87 o 
  -7   8   1      329.10      322.09      8.57 o 
  -6   8   1      332.75      310.20      8.28 o 
  -5   8   1      136.82      162.27      5.77 o 
  -4   8   1      757.06      693.81     19.76 o 
  -3   8   1      296.88      239.92      8.03 o 
  -2   8   1      743.51      653.31     12.32 o 
  -1   8   1      166.97      177.15      7.51 o 
   0   8   1       24.71       24.82      3.61 o 
   1   8   1       86.71      117.21      6.47 o 
   2   8   1        0.56        3.96      3.26 o 
   3   8   1        0.66       -3.89      3.35 o 
   4   8   1        0.40        0.08      6.25 o 
   5   8   1      382.69      434.40     20.49 o 
   6   8   1        2.33        3.16      6.85 o 
   7   8   1       23.98       23.81     19.83 o 
 -15   9   1        0.96       -0.60      8.58 o 
 -14   9   1       28.01       23.45      7.44 o 
 -13   9   1       30.63       26.96      7.08 o 
 -12   9   1        1.43       -3.52      4.61 o 
 -11   9   1       61.59       69.17     19.57 o 
 -10   9   1      271.86      268.16     23.13 o 
  -9   9   1     1048.12     1018.14     24.93 o 
  -8   9   1       10.50       11.11      4.74 o 
  -7   9   1      557.21      508.23     20.21 o 
  -6   9   1       46.00       51.58      5.17 o 
  -5   9   1      539.96      574.66     12.60 o 
  -4   9   1       84.86       78.03      8.81 o 
  -3   9   1      522.42      547.85     11.93 o 
  -2   9   1      131.79      143.44      7.17 o 
  -1   9   1       57.17       64.65      5.24 o 
   0   9   1        0.56       -1.47      2.98 o 
   1   9   1        0.41       -4.14      2.96 o 
   2   9   1        0.85        0.62      4.40 o 
   3   9   1      434.17      434.12     16.82 o 
   4   9   1       28.07       16.09      6.60 o 
   5   9   1       13.50        7.78      6.89 o 
   6   9   1      138.05      149.97     16.20 o 
 -15  10   1       48.47       58.27     17.32 o 
 -14  10   1       17.77       23.66      7.20 o 
 -13  10   1        7.10        2.58      5.52 o 
 -12  10   1      196.17      198.03     19.22 o 
 -11  10   1       22.37       19.37      6.17 o 
 -10  10   1        0.41        0.98      4.45 o 
  -9  10   1      155.26      133.08      9.23 o 
  -8  10   1      129.15      154.84     11.30 o 
  -7  10   1     1151.79     1203.51     44.47 o 
  -6  10   1       40.78       46.08      6.91 o 
  -5  10   1       22.25       29.62      4.72 o 
  -4  10   1      599.07      578.64     17.88 o 
  -3  10   1      205.85      210.54      9.30 o 
  -2  10   1        1.21        1.12      3.11 o 
  -1  10   1       55.75       65.61     10.21 o 
   0  10   1        8.23        6.02      4.02 o 
   1  10   1       16.27       14.78      5.46 o 
   2  10   1      317.65      299.93     15.62 o 
   3  10   1      127.22      126.02     19.17 o 
   4  10   1       56.60       59.03     15.10 o 
   5  10   1       63.52       63.09     10.94 o 
 -15  11   1       16.15       20.15     17.00 o 
 -14  11   1        0.37        0.41      6.39 o 
 -13  11   1       37.17       35.48      7.78 o 
 -12  11   1      291.21      293.50     15.79 o 
 -11  11   1        9.18        7.26      5.74 o 
 -10  11   1       32.26       23.45      8.72 o 
  -9  11   1        5.91        5.44      8.41 o 
  -8  11   1        0.41       -0.79      4.94 o 
  -7  11   1       21.68       17.13      5.97 o 
  -6  11   1      207.25      243.14     14.26 o 
  -5  11   1      391.64      384.19     11.83 o 
  -4  11   1       97.91       91.61      6.92 o 
  -3  11   1       72.43       75.92      6.84 o 
  -2  11   1      208.53      220.87     11.51 o 
  -1  11   1        0.77       -3.16      3.74 o 
   0  11   1      318.57      306.00     19.59 o 
   1  11   1       10.99       12.41      5.93 o 
   2  11   1        6.48        8.75      6.37 o 
   3  11   1        2.55        3.56      8.01 o 
   4  11   1       87.37       59.30     13.00 o 
 -14  12   1        2.12       -0.07      6.11 o 
 -13  12   1        5.90        9.37      6.27 o 
 -12  12   1      142.34      151.28     11.20 o 
 -11  12   1      134.07      124.21     12.03 o 
 -10  12   1      756.98      779.93     24.70 o 
  -9  12   1        6.97        7.91      6.15 o 
  -8  12   1        0.53       -4.86      4.72 o 
  -7  12   1       21.89       23.33      6.46 o 
  -6  12   1      360.61      383.26     15.27 o 
  -5  12   1       19.39       13.02      5.27 o 
  -4  12   1      233.76      256.72     15.69 o 
  -3  12   1      353.61      383.93     16.95 o 
  -2  12   1       64.15       48.71      7.97 o 
  -1  12   1       56.84       51.07      8.26 o 
   0  12   1       19.20       12.67      8.00 o 
   1  12   1      107.43      128.92     12.51 o 
   2  12   1      226.03      231.91     20.41 o 
 -14  13   1       44.02       39.23      8.09 o 
 -13  13   1       99.00      106.61     12.38 o 
 -12  13   1        2.94        9.60      6.94 o 
 -11  13   1       34.65       21.71      7.59 o 
 -10  13   1        0.37       -0.32      5.80 o 
  -9  13   1       96.11      107.89     11.67 o 
  -8  13   1       92.54       98.10     23.81 o 
  -7  13   1        2.98       -5.09      4.79 o 
  -6  13   1      119.85      129.81     12.42 o 
  -5  13   1      211.31      192.83     18.81 o 
  -4  13   1       13.87       14.12      6.32 o 
  -3  13   1        3.84        1.42      7.69 o 
  -2  13   1       63.15       65.68     12.27 o 
  -1  13   1      177.60      155.09     13.19 o 
   0  13   1        2.24        3.10      6.46 o 
   1  13   1       69.47       54.11     12.22 o 
 -13  14   1      120.71      120.90     13.82 o 
 -12  14   1       51.97       50.22     10.06 o 
 -11  14   1       63.02       43.42      9.79 o 
 -10  14   1       35.29       35.14      8.80 o 
  -9  14   1       16.93       13.47      6.47 o 
  -8  14   1       39.56       38.18     10.04 o 
  -7  14   1        9.78       12.04     11.26 o 
  -6  14   1       86.07       98.51     11.59 o 
  -5  14   1        7.53        4.57      7.38 o 
  -4  14   1       76.84       65.33     12.81 o 
  -3  14   1       12.61       12.36      8.49 o 
  -2  14   1       11.67       11.79      9.78 o 
  -1  14   1       60.03       61.14     17.95 o 
 -11  15   1       47.02       31.26     13.89 o 
 -10  15   1        0.95        2.87      7.02 o 
  -9  15   1       84.79       60.09     17.43 o 
  -8  15   1       26.23       23.61      9.42 o 
  -7  15   1        6.97       15.09      8.60 o 
  -6  15   1      102.38      105.46     15.83 o 
  -5  15   1        4.00        4.64     13.85 o 
  -4  15   1      176.03      163.31     18.27 o 
   0   0   2       23.53       -5.06      3.61 o 
  -1   1   2    22129.68    21592.88    162.36 o 
   0   1   2     2732.77     2765.62     25.69 o 
   1   1   2      109.47      129.09      4.83 o 
  -3   2   2     9691.50     9335.96     93.78 o 
  -2   2   2     1232.57     1194.91     16.98 o 
  -1   2   2      175.46      209.94      4.58 o 
   0   2   2    13036.28    13241.94    119.27 o 
   1   2   2      668.65      729.58      9.79 o 
   2   2   2     2092.75     2401.59     23.41 o 
  -5   3   2     5228.19     4948.18     44.60 o 
  -4   3   2     2066.08     2084.13     22.61 o 
  -3   3   2     1113.76     1135.16     15.58 o 
  -2   3   2     2264.14     2357.43     25.19 o 
  -1   3   2     1833.38     1832.65     20.60 o 
   0   3   2     2970.20     3168.49     30.37 o 
   1   3   2    66151.66    62447.51    544.89 o 
   2   3   2     3443.57     3770.57     35.47 o 
   3   3   2      941.03      896.46     15.00 o 
  -7   4   2     5500.38     5427.10     61.59 o 
  -6   4   2      879.11      754.78     11.20 o 
  -5   4   2        4.98        9.68      2.77 o 
  -4   4   2       75.02       51.72      4.48 o 
  -3   4   2     2510.74     2673.16     28.89 o 
  -2   4   2      466.73      464.93      8.22 o 
  -1   4   2    10536.63    10752.52     99.53 o 
   0   4   2     7900.83     7605.92     66.26 o 
   1   4   2      152.91      145.01      4.92 o 
   2   4   2    20531.94    20421.27    167.59 o 
   3   4   2        5.51        3.20      2.06 o 
   4   4   2      257.87      261.11      9.43 o 
  -9   5   2     3660.04     3672.15     46.03 o 
  -8   5   2     1114.00     1067.78     16.60 o 
  -7   5   2        0.05        0.77      2.12 o 
  -6   5   2     8295.18     8248.52     78.39 o 
  -5   5   2     2181.86     2157.30     23.99 o 
  -4   5   2      224.53      236.16      6.11 o 
  -3   5   2     1248.30     1101.03     15.33 o 
  -2   5   2      969.33      967.94     14.20 o 
  -1   5   2       28.96       50.32      3.79 o 
   0   5   2    14746.65    15029.18    126.29 o 
   1   5   2     3114.56     3181.48     32.42 o 
   2   5   2      872.77      941.49     14.08 o 
   3   5   2     3705.09     3652.14     40.64 o 
   4   5   2       53.08       55.17      4.50 o 
   5   5   2       18.69       20.78      4.08 o 
 -11   6   2     2665.13     2581.37     34.95 o 
 -10   6   2       46.30       55.77      6.13 o 
  -9   6   2        4.45        6.85      3.48 o 
  -8   6   2     4571.19     4736.38     57.17 o 
  -7   6   2      547.40      510.51     10.10 o 
  -6   6   2      807.23      752.56     11.87 o 
  -5   6   2      630.36      546.16      8.99 o 
  -4   6   2       63.85       74.80      4.27 o 
  -3   6   2        0.01       -2.41      1.72 o 
  -2   6   2     9962.38     9343.05     89.67 o 
  -1   6   2       11.25       15.58      2.78 o 
   0   6   2     1861.11     2074.22     26.78 o 
   1   6   2     3358.02     3313.13     32.85 o 
   2   6   2        2.32        5.46      2.34 o 
   3   6   2       34.08       25.66      3.52 o 
   4   6   2     1030.11      985.24     18.48 o 
   5   6   2      127.68      125.34      7.90 o 
   6   6   2       20.40       12.43      4.45 o 
 -13   7   2     1721.49     1706.47     37.24 o 
 -12   7   2      497.21      516.68     18.59 o 
 -11   7   2        1.21        1.08      4.41 o 
 -10   7   2     1987.36     1957.76     37.88 o 
  -9   7   2     1275.61     1327.16     47.83 o 
  -8   7   2       19.33       13.85      4.65 o 
  -7   7   2     3071.03     2895.75     45.27 o 
  -6   7   2      744.51      656.12     24.82 o 
  -5   7   2      810.75      764.66     13.47 o 
  -4   7   2     5027.55     4903.55     51.82 o 
  -3   7   2      651.51      704.83     16.60 o 
  -2   7   2        0.78       -0.53      2.20 o 
  -1   7   2     5353.90     5134.69     50.51 o 
   0   7   2     2153.61     2038.74     25.23 o 
   1   7   2       23.53       42.28      4.03 o 
   2   7   2      782.38      779.96     14.04 o 
   3   7   2        2.13        0.61      2.56 o 
   4   7   2       63.91       62.38      6.05 o 
   5   7   2     1646.17     1634.24     26.81 o 
   6   7   2      120.01      109.92     10.99 o 
   7   7   2        7.57        2.84      6.31 o 
 -15   8   2      751.15      802.29     83.74 o 
 -14   8   2       52.56       66.14     12.47 o 
 -13   8   2       32.54       37.86      8.03 o 
 -12   8   2     1602.87     1646.39     35.63 o 
 -11   8   2       89.25       95.24      9.50 o 
 -10   8   2      105.37       96.21      9.19 o 
  -9   8   2     6177.44     5730.30     80.86 o 
  -8   8   2     1155.24     1126.20     25.21 o 
  -7   8   2       86.07       91.19      8.31 o 
  -6   8   2     6331.80     6292.71     95.43 o 
  -5   8   2      211.15      189.37      7.57 o 
  -4   8   2        4.07        3.99      2.56 o 
  -3   8   2     4449.42     4148.03     46.19 o 
  -2   8   2     1266.34     1269.34     19.86 o 
  -1   8   2      120.66      130.79      6.70 o 
   0   8   2      931.53      983.01     16.46 o 
   1   8   2      200.99      196.41      7.94 o 
   2   8   2        0.10       -0.48      2.89 o 
   3   8   2     1412.59     1411.72     24.32 o 
   4   8   2      321.79      335.07     15.15 o 
   5   8   2      271.59      268.62     14.16 o 
   6   8   2     1352.19     1405.44     64.54 o 
   7   8   2      138.79       91.54     26.45 o 
 -15   9   2        5.68        0.79      8.10 o 
 -14   9   2      549.81      546.11     24.98 o 
 -13   9   2      313.68      308.73     16.69 o 
 -12   9   2        0.12       -2.15      5.12 o 
 -11   9   2      372.31      348.80     15.84 o 
 -10   9   2      101.61      109.20     11.19 o 
  -9   9   2      377.28      321.31     14.00 o 
  -8   9   2     6235.47     5960.95     85.06 o 
  -7   9   2      789.77      762.60     21.40 o 
  -6   9   2       16.57        7.23      4.02 o 
  -5   9   2     6001.02     6078.84    102.06 o 
  -4   9   2      511.90      596.22     20.27 o 
  -3   9   2        0.53        8.92      3.25 o 
  -2   9   2     1786.11     1738.60     23.91 o 
  -1   9   2       13.69        5.64      3.16 o 
   0   9   2       65.02       62.62      5.42 o 
   1   9   2      725.82      750.21     14.27 o 
   2   9   2      328.04      320.48      9.95 o 
   3   9   2       67.46       64.92      7.64 o 
   4   9   2     1302.65     1246.91     32.82 o 
   5   9   2      173.04      179.07     15.19 o 
   6   9   2        5.67       13.35      9.43 o 
 -15  10   2       86.31       95.69     17.95 o 
 -14  10   2        2.83        2.05      5.96 o 
 -13  10   2      580.97      609.02     21.68 o 
 -12  10   2       40.95       44.51      7.80 o 
 -11  10   2       61.49       41.42      9.83 o 
 -10  10   2     1217.83     1222.38     26.45 o 
  -9  10   2      604.77      569.84     20.93 o 
  -8  10   2        0.57        1.80      4.50 o 
  -7  10   2     6256.82     6447.98     91.11 o 
  -6  10   2      557.05      460.13     17.63 o 
  -5  10   2       86.11       81.83      7.99 o 
  -4  10   2     4087.81     3961.74     46.80 o 
  -3  10   2      372.79      373.27     14.31 o 
  -2  10   2       34.36       24.62      4.18 o 
  -1  10   2     2067.94     2080.71     28.38 o 
   0  10   2      568.08      552.88     13.49 o 
   1  10   2       60.48       53.48      5.73 o 
   2  10   2     2018.24     2057.95     45.11 o 
   3  10   2      244.25      223.97     41.07 o 
   4  10   2        0.12       -6.56      6.47 o 
   5  10   2      841.88      887.83     34.78 o 
 -15  11   2      610.36      631.70     30.26 o 
 -14  11   2      174.74      162.95     13.64 o 
 -13  11   2        0.17        0.28      5.67 o 
 -12  11   2     1012.91     1053.42     28.54 o 
 -11  11   2        1.41        4.57      5.54 o 
 -10  11   2        1.72        0.10      4.95 o 
  -9  11   2     1355.87     1446.56     33.87 o 
  -8  11   2       78.68       73.36      8.98 o 
  -7  11   2      205.34      237.66     16.39 o 
  -6  11   2     1422.75     1517.92     33.07 o 
  -5  11   2       30.62       28.97      6.53 o 
  -4  11   2       31.12       23.51      5.75 o 
  -3  11   2     2284.65     2346.66     34.62 o 
  -2  11   2      483.35      494.84     13.74 o 
  -1  11   2       48.02       58.13      6.32 o 
   0  11   2     1536.48     1588.43     29.61 o 
   1  11   2       85.86       92.59     10.01 o 
   2  11   2        3.99       -7.09     14.48 o 
   3  11   2      493.88      509.36     34.95 o 
   4  11   2       17.72        3.89      9.32 o 
 -14  12   2      152.04      128.04     19.39 o 
 -13  12   2        0.66        2.08      6.25 o 
 -12  12   2       17.92       18.09      7.59 o 
 -11  12   2      865.76      894.36     27.54 o 
 -10  12   2       23.02       23.23      7.29 o 
  -9  12   2      173.13      152.94     12.83 o 
  -8  12   2      792.79      799.01     38.58 o 
  -7  12   2      396.59      379.93     17.78 o 
  -6  12   2      132.01      145.56     12.19 o 
  -5  12   2      399.51      408.25     16.27 o 
  -4  12   2       50.77       59.43     10.36 o 
  -3  12   2       37.52       59.96     11.09 o 
  -2  12   2     1835.60     1852.02     39.79 o 
  -1  12   2       15.02       28.75      9.70 o 
   0  12   2       13.79        6.49      5.96 o 
   1  12   2     1065.39     1099.49     38.12 o 
   2  12   2       52.56       71.19     13.27 o 
 -13  13   2      402.70      412.31     33.86 o 
 -12  13   2       68.65       64.53     10.28 o 
 -11  13   2        0.12        5.94      6.40 o 
 -10  13   2      444.25      497.97     21.80 o 
  -9  13   2      339.06      395.26     19.77 o 
  -8  13   2      124.78      113.31     11.67 o 
  -7  13   2      621.54      640.26     22.46 o 
  -6  13   2       54.53       44.00      7.67 o 
  -5  13   2        4.03       -1.08      5.27 o 
  -4  13   2     1335.90     1429.53     37.15 o 
  -3  13   2       83.83       99.41     23.58 o 
  -2  13   2        0.04        1.36      8.01 o 
  -1  13   2     1466.37     1601.45     47.48 o 
   0  13   2      152.82      176.81     25.82 o 
 -12  14   2      653.81      640.62     39.42 o 
 -11  14   2      114.97      141.21     14.55 o 
 -10  14   2       10.46        6.73      7.17 o 
  -9  14   2      429.96      448.82     26.68 o 
  -8  14   2      170.22      169.59     13.22 o 
  -7  14   2        4.14       -1.36      5.61 o 
  -6  14   2      789.20      841.33     27.99 o 
  -5  14   2       97.78      105.77     12.07 o 
  -4  14   2       63.03       59.24     10.35 o 
  -3  14   2      732.33      726.78     32.05 o 
  -2  14   2       72.75       53.79     15.74 o 
 -11  15   2      844.06      909.90     38.73 o 
 -10  15   2       28.67       31.43     12.09 o 
  -9  15   2        3.83        0.51      6.66 o 
  -8  15   2      181.48      205.83     17.22 o 
  -7  15   2        2.72        7.48      7.68 o 
  -6  15   2        2.10        0.43      7.52 o 
  -5  15   2      466.82      480.16     28.22 o 
  -4  15   2        2.16        0.85      8.67 o 
  -1   1   3       92.50       80.81      4.05 o 
   0   1   3       35.26       66.60      2.64 o 
   1   1   3      205.79      165.21      5.14 o 
  -3   2   3     1544.30     1743.53     18.53 o 
  -2   2   3      733.64      680.92      8.63 o 
  -1   2   3      750.43      913.97     10.25 o 
   0   2   3     2353.87     2654.62     24.04 o 
   1   2   3      763.50      886.05     11.18 o 
   2   2   3      337.54      330.32     14.33 o 
  -5   3   3      965.53      952.77     12.15 o 
  -4   3   3       38.09       51.42      3.50 o 
  -3   3   3      759.33      887.70     19.57 o 
  -2   3   3     2212.55     2326.09     25.92 o 
  -1   3   3      739.33      792.60     19.90 o 
   0   3   3     2133.29     2255.46     22.88 o 
   1   3   3      269.67      264.50      5.92 o 
   2   3   3      266.70      239.48      6.43 o 
   3   3   3     1923.70     1899.58     21.23 o 
  -7   4   3        0.55        0.57      2.03 o 
  -6   4   3      171.39      238.43      6.93 o 
  -5   4   3      339.96      272.36      7.05 o 
  -4   4   3     1726.92     1858.87     29.54 o 
  -3   4   3      284.65      312.83      9.38 o 
  -2   4   3      886.21      899.18     13.10 o 
  -1   4   3     4154.70     4373.38     50.26 o 
   0   4   3       37.95       43.45      4.08 o 
   1   4   3       81.31       69.59      5.02 o 
   2   4   3      868.92      869.49     16.61 o 
   3   4   3     1082.48      996.69     14.32 o 
   4   4   3      279.91      283.82      9.14 o 
  -9   5   3        9.46       19.50      3.83 o 
  -8   5   3       47.64       57.48      4.89 o 
  -7   5   3       76.20       69.69      4.83 o 
  -6   5   3        2.21       -2.23      1.98 o 
  -5   5   3      600.43      639.08     14.85 o 
  -4   5   3        0.70        2.21      2.70 o 
  -3   5   3       62.67       78.47      7.53 o 
  -2   5   3     1237.58     1429.51     24.95 o 
  -1   5   3      388.56      467.05      8.42 o 
   0   5   3     1019.51     1168.63     15.54 o 
   1   5   3       47.89       60.05      3.80 o 
   2   5   3        2.92        1.33      2.10 o 
   3   5   3      731.34      760.26     15.86 o 
   4   5   3       28.31       26.59      4.14 o 
   5   5   3       33.07       32.62      4.66 o 
 -11   6   3      159.12      155.50     10.06 o 
 -10   6   3       61.13       56.18      6.33 o 
  -9   6   3       49.23       54.66      5.85 o 
  -8   6   3      422.34      465.15     15.04 o 
  -7   6   3       17.54       24.42      5.16 o 
  -6   6   3      525.20      621.37     17.35 o 
  -5   6   3      168.23      207.14      9.67 o 
  -4   6   3      961.71     1008.15     15.19 o 
  -3   6   3      312.14      318.76      7.77 o 
  -2   6   3      333.27      369.74     14.34 o 
  -1   6   3      495.64      637.97     15.11 o 
   0   6   3     2174.98     2280.21     26.18 o 
   1   6   3      369.65      362.08      8.38 o 
   2   6   3      428.14      450.20     10.25 o 
   3   6   3        0.68       14.54      3.73 o 
   4   6   3       11.88       11.49      3.90 o 
   5   6   3      221.89      223.14     10.37 o 
   6   6   3      339.13      374.43     14.17 o 
 -13   7   3        2.78       -2.63      5.36 o 
 -12   7   3        3.24       -3.75      5.15 o 
 -11   7   3        2.61        2.30      5.30 o 
 -10   7   3       13.07        6.89      4.76 o 
  -9   7   3        9.27       17.67      5.78 o 
  -8   7   3       15.49        8.41      6.63 o 
  -7   7   3      765.81      679.36     19.39 o 
  -6   7   3        2.81        0.93      3.59 o 
  -5   7   3       10.62        0.68      3.03 o 
  -4   7   3        9.26        4.12      3.24 o 
  -3   7   3       15.38       14.21      2.90 o 
  -2   7   3        4.23        6.13      2.73 o 
  -1   7   3      271.09      313.61     10.32 o 
   0   7   3      636.71      616.96     11.32 o 
   1   7   3       19.02       23.72      3.39 o 
   2   7   3      383.29      386.06      9.65 o 
   3   7   3      631.26      565.57     14.28 o 
   4   7   3        7.33        6.56      3.96 o 
   5   7   3      163.56      162.06     10.65 o 
   6   7   3        0.23        3.67      4.75 o 
   7   7   3      113.05      124.89     12.30 o 
 -15   8   3        9.90       10.13      7.55 o 
 -14   8   3       37.80       32.76      8.10 o 
 -13   8   3       67.30       63.79      9.35 o 
 -12   8   3      314.92      319.14     17.94 o 
 -11   8   3       39.88       45.37      7.45 o 
 -10   8   3       59.15       74.92     12.46 o 
  -9   8   3      270.95      260.47     14.01 o 
  -8   8   3       55.53       44.36      9.28 o 
  -7   8   3      751.56      733.33     20.80 o 
  -6   8   3       45.96       47.79      5.99 o 
  -5   8   3      172.03      153.10      9.40 o 
  -4   8   3       82.03       79.82      8.18 o 
  -3   8   3      557.67      530.33     11.94 o 
  -2   8   3        9.33       17.02      3.38 o 
  -1   8   3      240.19      207.07      8.01 o 
   0   8   3       14.22       32.16      4.06 o 
   1   8   3      116.53       92.33      6.20 o 
   2   8   3       11.14       15.09      4.36 o 
   3   8   3        0.43       -0.39      4.04 o 
   4   8   3       13.89       16.84      5.03 o 
   5   8   3      198.27      203.55     12.34 o 
   6   8   3       48.27       55.53     14.28 o 
   7   8   3       10.77       10.00      9.83 o 
 -15   9   3      119.17      107.61     21.41 o 
 -14   9   3       24.79       41.19      8.36 o 
 -13   9   3       21.02       20.25      7.15 o 
 -12   9   3       68.73       85.10      9.62 o 
 -11   9   3       58.18       60.31      8.21 o 
 -10   9   3       84.58       67.57      7.28 o 
  -9   9   3      148.83      143.04     20.60 o 
  -8   9   3      367.01      342.99     15.95 o 
  -7   9   3      101.13      119.24      9.22 o 
  -6   9   3      461.62      458.47     14.94 o 
  -5   9   3      122.99      128.92     11.91 o 
  -4   9   3       77.74       56.34      6.49 o 
  -3   9   3      178.08      150.14      9.98 o 
  -2   9   3       63.44       60.13      5.56 o 
  -1   9   3       38.98       33.09      4.45 o 
   0   9   3      293.27      344.19     11.16 o 
   1   9   3      298.93      302.92     10.35 o 
   2   9   3        5.63        2.61      4.31 o 
   3   9   3       58.76       62.89      7.15 o 
   4   9   3      316.46      338.43     21.35 o 
   5   9   3       19.41       23.19      9.82 o 
   6   9   3      104.50      122.15     21.41 o 
 -15  10   3        0.87       11.85     13.54 o 
 -14  10   3        0.21       -1.77      6.27 o 
 -13  10   3       84.86      100.25     11.36 o 
 -12  10   3       41.22       24.91     11.96 o 
 -11  10   3       40.37       44.03      7.98 o 
 -10  10   3      179.97      175.06     13.41 o 
  -9  10   3        1.30        3.26      5.67 o 
  -8  10   3       28.21       27.00      6.56 o 
  -7  10   3       31.61       44.76      6.91 o 
  -6  10   3      100.91      110.25     12.54 o 
  -5  10   3        0.48       -2.46      3.91 o 
  -4  10   3       25.50       26.39      5.59 o 
  -3  10   3       32.07       30.36      5.90 o 
  -2  10   3        6.68        2.57      3.45 o 
  -1  10   3      255.41      259.28     15.39 o 
   0  10   3       14.77       11.84      4.29 o 
   1  10   3       21.70       17.46      5.51 o 
   2  10   3      406.22      401.90     14.56 o 
   3  10   3       10.05       14.98      6.37 o 
   4  10   3       29.24       18.51      8.56 o 
   5  10   3       37.10       34.70     12.22 o 
 -14  11   3       16.65       11.55      6.70 o 
 -13  11   3       15.82       20.89      6.50 o 
 -12  11   3       14.44       13.76      6.80 o 
 -11  11   3      449.43      439.14     22.35 o 
 -10  11   3      272.05      270.79     16.93 o 
  -9  11   3       11.41        3.41      7.06 o 
  -8  11   3       41.91       34.69      7.69 o 
  -7  11   3       17.06       15.46      6.27 o 
  -6  11   3       92.95       96.12      9.89 o 
  -5  11   3        0.32       -3.55      4.57 o 
  -4  11   3       14.84        9.14      5.56 o 
  -3  11   3      404.50      371.54     14.50 o 
  -2  11   3       52.67       46.10      7.04 o 
  -1  11   3      260.25      262.70     15.36 o 
   0  11   3       27.10       16.21      4.99 o 
   1  11   3       62.83       74.30     10.00 o 
   2  11   3        0.36       -8.37     12.59 o 
   3  11   3        9.50       13.94      9.66 o 
 -14  12   3        2.33       -9.91      7.08 o 
 -13  12   3       87.00       67.47     10.91 o 
 -12  12   3       22.33        7.83      7.65 o 
 -11  12   3       62.57       61.42      9.67 o 
 -10  12   3      111.98      117.60     12.41 o 
  -9  12   3      610.59      708.27     23.92 o 
  -8  12   3       58.47       46.21     13.30 o 
  -7  12   3        4.62       -4.10      5.33 o 
  -6  12   3       19.42       19.17      6.80 o 
  -5  12   3       22.08       13.25      6.52 o 
  -4  12   3      354.72      374.43     18.63 o 
  -3  12   3       77.03       82.73      9.06 o 
  -2  12   3       12.49        5.81      5.36 o 
  -1  12   3      145.71      145.72     11.43 o 
   0  12   3       63.59       61.11     13.14 o 
   1  12   3        1.06       -0.43      7.53 o 
   2  12   3        1.84        8.05      9.20 o 
 -13  13   3        3.65       12.62      7.52 o 
 -12  13   3        0.97        5.43      7.03 o 
 -11  13   3        0.46       -1.83      6.17 o 
 -10  13   3       25.68       29.44      8.66 o 
  -9  13   3      185.49      167.09     14.31 o 
  -8  13   3       67.77       75.73     10.37 o 
  -7  13   3      150.69      154.26     18.99 o 
  -6  13   3      138.49      142.13     14.88 o 
  -5  13   3        1.90        2.49      5.74 o 
  -4  13   3       94.57      101.75     10.30 o 
  -3  13   3       15.48       18.78      6.88 o 
  -2  13   3      101.55      110.57     14.75 o 
  -1  13   3       22.81       30.22     18.89 o 
   0  13   3        2.42       34.63     20.15 o 
 -12  14   3      133.86       96.94     29.91 o 
 -11  14   3       10.94       10.18      7.62 o 
 -10  14   3        3.28        0.32      6.76 o 
  -9  14   3       93.20       84.53     11.36 o 
  -8  14   3       73.05       52.71      9.69 o 
  -7  14   3        0.54       -7.66      5.47 o 
  -6  14   3       38.66       34.61     13.54 o 
  -5  14   3       82.37       80.10     11.48 o 
  -4  14   3       91.16       85.44     17.32 o 
  -3  14   3       18.02       16.01     11.36 o 
  -2  14   3       21.13       21.26     10.89 o 
 -10  15   3       54.96       47.90     13.57 o 
  -9  15   3       83.15      103.14     17.03 o 
  -8  15   3        8.24        6.22      6.89 o 
  -7  15   3       50.54       47.91     10.42 o 
  -6  15   3       15.57        2.19      8.08 o 
  -5  15   3       52.09       55.24     24.97 o 
   0   0   4    19206.18    20795.64    244.43 o 
  -1   1   4       65.66       66.21      2.92 o 
   0   1   4      153.17      200.01      4.49 o 
   1   1   4     7850.28     7678.67     59.32 o 
  -3   2   4     1119.61     1337.62     15.62 o 
  -2   2   4     3025.36     3097.35     27.18 o 
  -1   2   4     2451.30     2373.02     20.33 o 
   0   2   4       40.78       47.76      4.08 o 
   1   2   4     8894.61     8558.90     69.20 o 
   2   2   4     3579.74     3728.87     37.55 o 
  -5   3   4      784.12      928.85     15.44 o 
  -4   3   4     6349.66     6418.17     65.57 o 
  -3   3   4     1176.44     1075.23     24.20 o 
  -2   3   4        3.34       -1.73      1.59 o 
  -1   3   4     7955.93     7921.37     70.81 o 
   0   3   4     3226.40     2969.67     33.25 o 
   1   3   4      377.61      382.38      7.12 o 
   2   3   4    12250.98    12048.04    103.44 o 
   3   3   4     2147.24     2161.17     33.20 o 
  -7   4   4       29.05       23.28      3.60 o 
  -6   4   4     2509.70     2269.74     25.90 o 
  -5   4   4     6967.35     6797.62     62.93 o 
  -4   4   4     1220.55     1316.99     19.97 o 
  -3   4   4     7559.83     7477.43     84.51 o 
  -2   4   4     2518.16     2491.19     38.63 o 
  -1   4   4      660.95      614.86     11.16 o 
   0   4   4    12255.71    12499.15     99.19 o 
   1   4   4     8183.43     8251.32     73.44 o 
   2   4   4      199.97      173.68      7.14 o 
   3   4   4     1481.70     1394.42     21.13 o 
   4   4   4     1017.17      952.91     31.90 o 
  -9   5   4      288.88      308.65     11.72 o 
  -8   5   4      143.17      168.88     13.81 o 
  -7   5   4       64.95       48.62      5.35 o 
  -6   5   4      558.88      571.68     14.13 o 
  -5   5   4     5157.55     5027.72     62.25 o 
  -4   5   4     5577.00     5240.61     63.91 o 
  -3   5   4       34.93       32.82      3.91 o 
  -2   5   4    11317.85    11299.47    107.38 o 
  -1   5   4     3006.45     2892.34     29.87 o 
   0   5   4      159.47      167.45      5.68 o 
   1   5   4     4071.29     4129.15     41.47 o 
   2   5   4      368.33      391.97      8.73 o 
   3   5   4        1.42       -0.44      2.90 o 
   4   5   4      968.06      975.11     18.37 o 
   5   5   4      609.77      634.01     23.64 o 
 -11   6   4       23.78       20.45      5.19 o 
 -10   6   4      817.78      853.40     19.96 o 
  -9   6   4        6.61        3.97      3.63 o 
  -8   6   4       12.76       13.38      4.09 o 
  -7   6   4     1902.99     1914.61     36.32 o 
  -6   6   4      607.84      591.61     15.99 o 
  -5   6   4      163.30      179.48      9.84 o 
  -4   6   4     5015.46     5202.26     65.42 o 
  -3   6   4     1992.37     1809.20     26.29 o 
  -2   6   4        0.84        2.62      2.42 o 
  -1   6   4     2096.02     2135.88     31.05 o 
   0   6   4     1041.41      956.53     14.70 o 
   1   6   4      445.36      466.63     11.50 o 
   2   6   4     4675.36     4602.62     48.91 o 
   3   6   4      570.33      597.62     13.72 o 
   4   6   4       78.66       94.47      7.29 o 
   5   6   4     1720.83     1748.41     31.33 o 
   6   6   4      979.08      944.94     23.99 o 
 -13   7   4       38.59       33.56      7.67 o 
 -12   7   4     1515.82     1458.88     33.99 o 
 -11   7   4     1418.60     1358.30     31.51 o 
 -10   7   4        4.78        2.07      4.86 o 
  -9   7   4      852.30      930.74     23.27 o 
  -8   7   4      718.11      677.32     22.51 o 
  -7   7   4       41.80       50.18      7.03 o 
  -6   7   4     2325.48     2228.16     37.81 o 
  -5   7   4      258.72      199.88     10.70 o 
  -4   7   4       63.48       86.41      7.25 o 
  -3   7   4     1331.61     1300.12     28.17 o 
  -2   7   4       78.46       58.87      4.89 o 
  -1   7   4       35.48       61.03      4.96 o 
   0   7   4     2382.20     2412.34     31.84 o 
   1   7   4     2277.23     2255.45     33.04 o 
   2   7   4       48.82       46.97      8.41 o 
   3   7   4     1804.44     1883.02     27.33 o 
   4   7   4      191.52      190.78     10.81 o 
   5   7   4      236.95      220.88     14.18 o 
   6   7   4      708.92      733.12     20.51 o 
   7   7   4      154.11      165.94     25.08 o 
 -14   8   4      634.42      683.51     37.02 o 
 -13   8   4      444.74      433.60     25.73 o 
 -12   8   4      466.37      398.58     17.81 o 
 -11   8   4      448.74      429.53     31.88 o 
 -10   8   4      205.39      194.45     11.57 o 
  -9   8   4        4.60        0.92      4.85 o 
  -8   8   4     1757.59     1729.75     50.78 o 
  -7   8   4     1247.28     1198.38     35.22 o 
  -6   8   4      267.85      274.35     12.49 o 
  -5   8   4     1543.06     1535.01     28.43 o 
  -4   8   4     1714.89     1674.33     29.89 o 
  -3   8   4      158.08      180.66     10.23 o 
  -2   8   4      168.13      163.67      7.74 o 
  -1   8   4      209.52      182.60      8.44 o 
   0   8   4      271.00      313.43      9.76 o 
   1   8   4      639.24      692.59     16.68 o 
   2   8   4      735.97      714.46     25.96 o 
   3   8   4        2.04        3.87      4.18 o 
   4   8   4     1186.79     1180.70     26.91 o 
   5   8   4      206.50      211.81     13.55 o 
   6   8   4       46.50       50.17      8.65 o 
 -14   9   4       30.32       36.22      9.87 o 
 -13   9   4      911.94      915.76     27.32 o 
 -12   9   4      299.33      283.31     25.22 o 
 -11   9   4       68.42       69.79      9.64 o 
 -10   9   4     1987.27     1956.71     47.40 o 
  -9   9   4      239.95      237.30     21.39 o 
  -8   9   4       59.94       70.65      9.03 o 
  -7   9   4     4163.35     4110.01     59.80 o 
  -6   9   4     1495.14     1415.72     28.14 o 
  -5   9   4       99.02       84.66      8.20 o 
  -4   9   4      451.70      455.70     18.95 o 
  -3   9   4        6.97        1.36      4.16 o 
  -2   9   4        5.73        6.70      4.44 o 
  -1   9   4     1037.12     1112.53     19.14 o 
   0   9   4      230.61      237.26     14.36 o 
   1   9   4      338.03      370.04     13.27 o 
   2   9   4     2182.62     2089.94     40.25 o 
   3   9   4      417.38      414.29     18.51 o 
   4   9   4       14.51        6.16      5.61 o 
   5   9   4      265.41      312.31     20.13 o 
 -14  10   4      458.50      452.69     20.88 o 
 -13  10   4      154.16      138.46     13.78 o 
 -12  10   4      558.76      573.26     33.01 o 
 -11  10   4      684.51      697.47     24.24 o 
 -10  10   4       62.39       61.16      9.35 o 
  -9  10   4     1825.44     1762.12     38.67 o 
  -8  10   4     1352.22     1347.11     32.34 o 
  -7  10   4       77.02       63.61      7.80 o 
  -6  10   4      936.40      946.76     38.26 o 
  -5  10   4      644.95      652.08     18.65 o 
  -4  10   4      118.51      110.78      9.36 o 
  -3  10   4      892.03      929.87     22.42 o 
  -2  10   4     1477.96     1506.65     27.40 o 
  -1  10   4      387.14      404.78     14.28 o 
   0  10   4     1141.78     1157.09     23.91 o 
   1  10   4      886.99      895.50     21.00 o 
   2  10   4       81.41       74.54      8.01 o 
   3  10   4      322.37      301.52     14.61 o 
   4  10   4       12.94       10.90      7.75 o 
 -14  11   4      434.28      427.56     25.95 o 
 -13  11   4      158.53      135.51     13.56 o 
 -12  11   4        0.41        4.91      6.25 o 
 -11  11   4     1346.80     1401.79     35.90 o 
 -10  11   4      408.53      402.05     19.89 o 
  -9  11   4      102.83      102.07     13.97 o 
  -8  11   4     1745.46     1700.09     33.62 o 
  -7  11   4      808.57      773.76     30.99 o 
  -6  11   4      126.27      121.85     10.27 o 
  -5  11   4      785.88      746.90     20.72 o 
  -4  11   4      380.67      357.69     22.27 o 
  -3  11   4        0.66       -1.37      4.60 o 
  -2  11   4     1792.02     1792.88     31.64 o 
  -1  11   4      470.06      487.26     16.22 o 
   0  11   4        3.12       -3.22      6.00 o 
   1  11   4      360.80      360.59     19.00 o 
   2  11   4      172.70      169.93     11.59 o 
   3  11   4        2.29       11.10     10.11 o 
 -13  12   4      321.76      311.84     20.25 o 
 -12  12   4       53.05       43.96      9.15 o 
 -11  12   4        6.51       -7.70      5.50 o 
 -10  12   4      465.76      498.34     21.53 o 
  -9  12   4      256.14      284.61     17.85 o 
  -8  12   4      238.45      250.30     16.48 o 
  -7  12   4     1651.90     1713.58     38.55 o 
  -6  12   4      418.05      402.40     24.20 o 
  -5  12   4       32.70       32.18      7.36 o 
  -4  12   4     1762.86     1784.18     46.52 o 
  -3  12   4      290.70      307.58     15.90 o 
  -2  12   4       14.45       16.71      6.40 o 
  -1  12   4      849.96      825.96     28.28 o 
   0  12   4       88.73      112.11     13.30 o 
   1  12   4       14.78       16.69     10.57 o 
 -12  13   4      131.02      135.78     14.28 o 
 -11  13   4      112.24      111.29     18.89 o 
 -10  13   4       18.84       14.29      7.49 o 
  -9  13   4      184.86      204.68     21.96 o 
  -8  13   4      470.99      477.27     23.45 o 
  -7  13   4       62.26       71.55     12.71 o 
  -6  13   4      874.10     1046.83     29.92 o 
  -5  13   4      235.85      234.97     15.03 o 
  -4  13   4       94.66      105.75     18.18 o 
  -3  13   4      666.15      695.86     24.99 o 
  -2  13   4      243.33      267.92     19.52 o 
  -1  13   4       20.39       28.56     12.09 o 
 -11  14   4      284.99      318.65     27.56 o 
 -10  14   4       21.48        9.19      7.33 o 
  -9  14   4       59.47       45.55      9.74 o 
  -8  14   4      208.73      224.04     16.92 o 
  -7  14   4      107.77       99.52     17.22 o 
  -6  14   4        4.10       -5.96      5.78 o 
  -5  14   4      903.66     1003.33     27.19 o 
  -4  14   4      209.18      232.10     23.27 o 
  -3  14   4       43.05       42.93     12.20 o 
   0   0   5        6.76       -0.76      3.04 o 
  -1   1   5      101.23       84.01      3.95 o 
   0   1   5      144.69      154.22      4.75 o 
   1   1   5      541.35      520.15      9.02 o 
  -3   2   5      268.66      305.33      6.44 o 
  -2   2   5     1431.17     1381.16     14.30 o 
  -1   2   5      616.62      507.07      7.65 o 
   0   2   5       40.61       32.53      3.15 o 
   1   2   5      109.18       85.23      4.30 o 
   2   2   5      362.83      293.07      8.30 o 
  -5   3   5       86.08      102.84      6.46 o 
  -4   3   5     2048.69     2152.43     26.84 o 
  -3   3   5       17.29       33.67      2.85 o 
  -2   3   5      189.74      201.09      5.27 o 
  -1   3   5      805.87      782.47     11.40 o 
   0   3   5      473.31      414.94      8.52 o 
   1   3   5      783.29      797.64     11.67 o 
   2   3   5       33.75       47.73      5.91 o 
   3   3   5       54.62       67.76      5.30 o 
  -7   4   5       83.12       68.18      6.25 o 
  -6   4   5        5.71        3.35      3.07 o 
  -5   4   5      363.78      372.29     19.57 o 
  -4   4   5      575.42      597.65     17.40 o 
  -3   4   5      324.97      342.18     15.71 o 
  -2   4   5       52.33       41.58      3.65 o 
  -1   4   5      349.73      390.32      7.60 o 
   0   4   5        6.01        5.03      2.42 o 
   1   4   5       18.52       13.85      2.86 o 
   2   4   5      418.32      394.67      9.94 o 
   3   4   5        0.65        2.66      2.88 o 
   4   4   5      439.96      453.66     12.96 o 
  -9   5   5      277.63      265.43     11.85 o 
  -8   5   5      115.79      106.18      9.66 o 
  -7   5   5       16.92       12.78      6.73 o 
  -6   5   5      325.99      299.94     10.49 o 
  -5   5   5      581.84      596.76     15.88 o 
  -4   5   5       29.19       29.41      9.54 o 
  -3   5   5      151.19      114.79      7.88 o 
  -2   5   5      181.13      180.18      8.21 o 
  -1   5   5      127.34      107.71      6.95 o 
   0   5   5      558.53      575.07     12.01 o 
   1   5   5      104.85      103.72      5.37 o 
   2   5   5      164.27      172.11      7.83 o 
   3   5   5      191.00      179.68      8.38 o 
   4   5   5       64.25       71.03      6.55 o 
   5   5   5       11.45        7.78      4.28 o 
 -11   6   5       91.06       61.53      7.17 o 
 -10   6   5       30.84       22.48      5.19 o 
  -9   6   5       47.75       45.27      6.52 o 
  -8   6   5      407.18      376.59     16.09 o 
  -7   6   5      239.83      229.07     13.44 o 
  -6   6   5      405.19      376.40     18.68 o 
  -5   6   5       49.77       46.03      5.99 o 
  -4   6   5      421.49      426.69     13.50 o 
  -3   6   5      372.81      389.28     13.02 o 
  -2   6   5       14.88       15.10      4.64 o 
  -1   6   5      245.59      224.83      8.06 o 
   0   6   5      380.75      346.08     13.07 o 
   1   6   5      117.38      118.26     12.27 o 
   2   6   5       86.73       84.77      6.99 o 
   3   6   5      274.34      254.20     16.23 o 
   4   6   5        7.91        3.08      4.10 o 
   5   6   5       76.02       79.52      7.72 o 
   6   6   5        1.92       -3.83      4.48 o 
 -13   7   5       56.22       57.82     12.91 o 
 -12   7   5      230.75      229.68     13.27 o 
 -11   7   5      155.34      139.28      9.39 o 
 -10   7   5        3.01        7.05      5.79 o 
  -9   7   5       22.67       16.50      5.89 o 
  -8   7   5      122.33      125.60     10.93 o 
  -7   7   5       96.12      109.03      8.88 o 
  -6   7   5      129.57      116.14     12.91 o 
  -5   7   5      129.22      137.10      9.54 o 
  -4   7   5      498.83      504.43     15.54 o 
  -3   7   5      289.98      318.63     12.46 o 
  -2   7   5       43.17       20.69      4.84 o 
  -1   7   5       17.49       13.00      4.18 o 
   0   7   5      219.71      256.95     14.36 o 
   1   7   5        4.90        6.52      3.92 o 
   2   7   5      375.03      408.42     14.13 o 
   3   7   5       41.73       38.90      6.61 o 
   4   7   5       64.53       68.11      8.45 o 
   5   7   5      132.91      104.10     10.07 o 
   6   7   5        0.89       -5.22      5.06 o 
   7   7   5        3.89       11.55      6.55 o 
 -14   8   5        5.56       10.76      7.21 o 
 -13   8   5        0.58       -1.33      5.50 o 
 -12   8   5       92.19      103.37     13.18 o 
 -11   8   5      251.93      249.32     16.47 o 
 -10   8   5      146.89      153.80     20.37 o 
  -9   8   5       16.02        8.93      7.30 o 
  -8   8   5        8.66        3.10      5.09 o 
  -7   8   5       73.03       82.29      8.18 o 
  -6   8   5      328.74      346.88     13.98 o 
  -5   8   5       43.75       36.51      6.08 o 
  -4   8   5      121.76      119.88      9.11 o 
  -3   8   5       14.94        8.23      4.17 o 
  -2   8   5       40.95       43.77      6.13 o 
  -1   8   5      268.32      315.67     12.83 o 
   0   8   5      250.54      258.42     11.40 o 
   1   8   5       36.85       40.47      5.97 o 
   2   8   5        5.08       -2.48      4.22 o 
   3   8   5        2.93        0.88      4.86 o 
   4   8   5       27.37       16.48      6.05 o 
   5   8   5       37.03       46.84      7.95 o 
   6   8   5        3.01       -2.43      5.64 o 
 -14   9   5       32.37       32.98      7.67 o 
 -13   9   5       18.87       15.70      7.56 o 
 -12   9   5       61.23       45.72      9.30 o 
 -11   9   5      113.07      114.74     11.95 o 
 -10   9   5       53.42       45.91      8.55 o 
  -9   9   5       88.46       82.66     15.10 o 
  -8   9   5        9.23        6.62      5.86 o 
  -7   9   5      142.33      132.59     10.33 o 
  -6   9   5        8.76        9.61      4.90 o 
  -5   9   5      205.53      206.20     12.17 o 
  -4   9   5       20.83       14.72      5.19 o 
  -3   9   5        0.06        4.65      4.46 o 
  -2   9   5       16.98       12.77      4.80 o 
  -1   9   5      145.45      173.29     20.81 o 
   0   9   5       52.53       28.01      7.37 o 
   1   9   5      145.14      135.00      9.71 o 
   2   9   5      123.54      127.19     10.64 o 
   3   9   5       81.55       81.98      9.31 o 
   4   9   5        2.37       -5.28      5.37 o 
   5   9   5        0.67       -1.50      6.11 o 
 -14  10   5        8.38        8.82     15.74 o 
 -13  10   5      148.81      143.57     14.51 o 
 -12  10   5        2.43       -2.87      6.56 o 
 -11  10   5        0.03       -3.12      5.88 o 
 -10  10   5        6.68       10.99      6.61 o 
  -9  10   5       24.45       22.73      7.10 o 
  -8  10   5        0.02       -1.75      5.06 o 
  -7  10   5      113.28      110.77      9.82 o 
  -6  10   5       63.14       62.92      8.04 o 
  -5  10   5      368.50      338.15     15.00 o 
  -4  10   5      178.19      154.02     14.90 o 
  -3  10   5      111.74      103.55      9.26 o 
  -2  10   5        9.28        5.15      5.29 o 
  -1  10   5       42.53       47.08      9.82 o 
   0  10   5        7.62        6.69      6.20 o 
   1  10   5       25.79       14.57      9.45 o 
   2  10   5       52.54       55.96      9.32 o 
   3  10   5       76.38       95.25     10.36 o 
   4  10   5       22.03       22.31      7.57 o 
 -13  11   5        7.31        5.23      7.25 o 
 -12  11   5       69.61       72.64     11.82 o 
 -11  11   5        4.39       -1.37      6.46 o 
 -10  11   5       11.56        3.07      6.02 o 
  -9  11   5       13.05       14.21      7.06 o 
  -8  11   5       11.56        9.84      5.66 o 
  -7  11   5       27.96       28.03      8.27 o 
  -6  11   5       35.91       26.93      7.82 o 
  -5  11   5       16.73       13.86      6.37 o 
  -4  11   5       55.43       56.62      7.93 o 
  -3  11   5      245.62      242.31     14.19 o 
  -2  11   5      190.54      171.84     13.54 o 
  -1  11   5        2.67        5.40      6.78 o 
   0  11   5      151.51      147.02     19.08 o 
   1  11   5        1.68        6.93      6.86 o 
   2  11   5       20.33        9.48      8.67 o 
 -13  12   5        0.27      -11.33     12.59 o 
 -12  12   5        6.58       -7.43      6.48 o 
 -11  12   5        7.63       10.90      8.56 o 
 -10  12   5       96.52      103.69     12.21 o 
  -9  12   5        0.09        0.18      6.20 o 
  -8  12   5       13.76        6.29      5.91 o 
  -7  12   5      113.18      114.01     10.91 o 
  -6  12   5      121.35      129.91     13.91 o 
  -5  12   5        0.46       12.94      6.02 o 
  -4  12   5       28.23       25.83      7.08 o 
  -3  12   5       17.67       11.84      5.70 o 
  -2  12   5       48.41       43.13      9.04 o 
  -1  12   5        2.54        4.36      6.95 o 
   0  12   5        7.00        5.48      7.16 o 
   1  12   5       29.56       37.63     10.27 o 
 -12  13   5        0.63        3.78     12.59 o 
 -11  13   5        4.06       -0.04      7.29 o 
 -10  13   5       17.87       24.28      8.32 o 
  -9  13   5       98.14      118.71     13.20 o 
  -8  13   5        3.42       -3.28      6.66 o 
  -7  13   5       76.15       81.78     18.42 o 
  -6  13   5       49.23       33.36     16.92 o 
  -5  13   5       92.91       91.10     14.20 o 
  -4  13   5       23.97       15.78      7.27 o 
  -3  13   5        4.99        4.43      8.45 o 
  -2  13   5        1.75       -0.81      8.10 o 
  -1  13   5       24.50       27.85     11.10 o 
 -10  14   5       27.91       31.48     17.63 o 
  -9  14   5       55.42       63.78     21.77 o 
  -8  14   5        6.23        4.70      7.72 o 
  -7  14   5        2.85        9.39      7.84 o 
  -6  14   5        2.83        2.48      7.23 o 
  -5  14   5        4.94        3.65      6.74 o 
  -4  14   5        4.71       14.76      9.08 o 
   0   0   6      171.62      133.66      8.57 o 
  -1   1   6     1072.09      969.58     12.11 o 
   0   1   6      272.99      248.37      5.98 o 
   1   1   6     1383.76     1374.52     15.16 o 
  -3   2   6     3823.41     3589.46     33.08 o 
  -2   2   6      673.54      712.09      9.95 o 
  -1   2   6     2728.67     2702.88     24.54 o 
   0   2   6     3253.03     3292.86     30.86 o 
   1   2   6     1406.83     1414.06     16.82 o 
   2   2   6      306.67      371.54     10.00 o 
  -5   3   6     2955.14     2822.15     34.32 o 
  -4   3   6      639.52      690.07     12.69 o 
  -3   3   6     4868.96     5092.97     48.41 o 
  -2   3   6     4751.47     4698.35     41.24 o 
  -1   3   6       87.33       84.42      4.28 o 
   0   3   6     2457.22     2323.81     33.59 o 
   1   3   6        7.61        9.44      2.54 o 
   2   3   6        7.53       19.30      4.01 o 
   3   3   6     2516.24     2534.98     41.43 o 
  -7   4   6      885.93      894.30     19.06 o 
  -6   4   6      238.28      284.71     15.65 o 
  -5   4   6     1752.31     1816.59     25.76 o 
  -4   4   6     5597.08     5588.52     57.45 o 
  -3   4   6     2167.07     2168.81     31.18 o 
  -2   4   6     2625.79     2558.40     34.57 o 
  -1   4   6     2411.30     2449.13     29.32 o 
   0   4   6        9.28        8.19      3.05 o 
   1   4   6       50.71       50.38      6.11 o 
   2   4   6      294.72      253.17     14.73 o 
   3   4   6      912.64      991.99     31.38 o 
   4   4   6       16.16       21.34      5.09 o 
  -9   5   6      780.58      757.72     18.74 o 
  -8   5   6      179.40      182.95     10.38 o 
  -7   5   6     1158.24     1153.63     22.17 o 
  -6   5   6     1392.34     1370.18     22.38 o 
  -5   5   6      474.62      442.20     14.67 o 
  -4   5   6     6696.56     6452.25     72.25 o 
  -3   5   6     5743.72     5561.32     63.44 o 
  -2   5   6      409.77      397.74     15.60 o 
  -1   5   6      761.24      755.94     16.21 o 
   0   5   6      732.14      696.05     14.62 o 
   1   5   6      103.81       84.95      8.04 o 
   2   5   6      539.38      538.88     16.82 o 
   3   5   6     2117.52     2105.27     48.62 o 
   4   5   6      424.00      456.96     18.63 o 
   5   5   6      893.47      877.00     20.86 o 
 -11   6   6      824.04      815.81     20.98 o 
 -10   6   6      404.91      409.05     14.90 o 
  -9   6   6      389.07      471.44     15.06 o 
  -8   6   6      601.44      594.28     17.22 o 
  -7   6   6      200.60      179.62     17.92 o 
  -6   6   6     2457.73     2322.98     38.27 o 
  -5   6   6     3127.39     3137.81     46.62 o 
  -4   6   6     1097.72     1123.85     21.92 o 
  -3   6   6     2038.02     2000.20     32.01 o 
  -2   6   6     1694.29     1741.84     27.71 o 
  -1   6   6      781.86      729.67     17.99 o 
   0   6   6     2192.52     2269.73     45.79 o 
   1   6   6     2620.82     2697.57     55.49 o 
   2   6   6      930.46      923.51     19.81 o 
   3   6   6     1852.96     1811.21     33.73 o 
   4   6   6     1181.52     1169.89     26.75 o 
   5   6   6      164.72      196.31     13.63 o 
   6   6   6      263.53      256.91     13.54 o 
 -13   7   6      206.15      174.02     17.27 o 
 -12   7   6       55.39       72.13      8.63 o 
 -11   7   6      446.11      458.74     16.78 o 
 -10   7   6      495.44      472.54     19.55 o 
  -9   7   6       27.38       27.24      7.28 o 
  -8   7   6      708.36      722.21     22.78 o 
  -7   7   6     1225.55     1258.85     30.89 o 
  -6   7   6      176.22      143.13     10.26 o 
  -5   7   6      602.27      584.82     25.72 o 
  -4   7   6     2348.03     2233.59     37.19 o 
  -3   7   6      396.68      415.10     16.18 o 
  -2   7   6      565.43      592.44     35.26 o 
  -1   7   6      393.42      371.02     13.26 o 
   0   7   6        6.51       -2.52      5.64 o 
   1   7   6     1705.18     1729.46     36.53 o 
   2   7   6     1747.77     1729.86     34.17 o 
   3   7   6      149.23      135.95     10.64 o 
   4   7   6      333.36      328.85     15.58 o 
   5   7   6      333.69      336.38     28.45 o 
   6   7   6       59.64       42.70      8.14 o 
 -13   8   6      236.39      257.84     18.55 o 
 -12   8   6      236.62      201.37     16.10 o 
 -11   8   6      182.87      180.53     16.81 o 
 -10   8   6      667.53      631.61     22.66 o 
  -9   8   6       82.51       79.35     10.18 o 
  -8   8   6       70.49       75.71      9.33 o 
  -7   8   6      475.14      500.04     16.99 o 
  -6   8   6      511.68      546.67     17.60 o 
  -5   8   6      494.42      497.39     19.89 o 
  -4   8   6      756.14      797.78     20.65 o 
  -3   8   6      821.81      808.79     20.63 o 
  -2   8   6       10.08        6.90      5.01 o 
  -1   8   6     1533.18     1583.32     81.56 o 
   0   8   6     1293.55     1305.20     34.85 o 
   1   8   6      487.91      546.14     21.54 o 
   2   8   6     1129.27     1049.31     25.20 o 
   3   8   6      620.29      591.58     19.52 o 
   4   8   6       13.61       10.40      6.11 o 
   5   8   6      203.68      172.60     13.13 o 
 -13   9   6      102.22       69.31     11.08 o 
 -12   9   6      284.04      302.22     19.59 o 
 -11   9   6      987.09      972.57     29.47 o 
 -10   9   6      124.67      115.72     12.17 o 
  -9   9   6      428.83      447.97     19.80 o 
  -8   9   6      254.24      263.48     17.82 o 
  -7   9   6       64.42       68.81      8.21 o 
  -6   9   6      322.22      307.85     14.69 o 
  -5   9   6      425.50      434.55     16.07 o 
  -4   9   6      442.38      466.25     28.81 o 
  -3   9   6      258.42      285.39     17.86 o 
  -2   9   6     1039.22     1051.38     24.83 o 
  -1   9   6      449.34      451.09     39.27 o 
   0   9   6      584.70      614.20     21.75 o 
   1   9   6      676.01      666.11     54.80 o 
   2   9   6      170.08      175.44     24.43 o 
   3   9   6      475.34      670.58     68.00 o 
   4   9   6      128.62      128.05     11.87 o 
 -13  10   6      265.10      212.82     30.85 o 
 -12  10   6      257.54      229.08     18.67 o 
 -11  10   6      497.98      482.72     28.44 o 
 -10  10   6     1097.21     1155.82     32.65 o 
  -9  10   6       33.61       34.91     10.16 o 
  -8  10   6      165.55      155.97     12.08 o 
  -7  10   6      280.10      287.56     15.63 o 
  -6  10   6      189.09      197.44     12.92 o 
  -5  10   6       50.26       57.68      7.70 o 
  -4  10   6      221.58      221.73     13.40 o 
  -3  10   6       89.68      106.08     10.01 o 
  -2  10   6      962.55      992.38     64.72 o 
  -1  10   6      424.79      421.56     20.09 o 
   0  10   6       61.57       62.28      9.83 o 
   1  10   6      232.08      269.88     17.30 o 
   2  10   6      293.92      284.10     38.02 o 
   3  10   6       23.36       25.57     10.18 o 
 -12  11   6      449.91      503.85     23.33 o 
 -11  11   6      239.12      201.97     17.84 o 
 -10  11   6      386.21      387.43     20.28 o 
  -9  11   6      525.59      521.23     39.30 o 
  -8  11   6      194.98      186.84     13.37 o 
  -7  11   6      331.66      305.40     15.79 o 
  -6  11   6      757.46      756.49     44.43 o 
  -5  11   6      136.38      119.86     10.88 o 
  -4  11   6      579.52      545.21     22.27 o 
  -3  11   6      710.67      747.64     37.51 o 
  -2  11   6       89.96       80.12     11.41 o 
  -1  11   6      172.82      139.56     13.39 o 
   0  11   6      184.33      190.72     15.65 o 
   1  11   6      154.54      156.45     16.53 o 
 -12  12   6      209.82      239.27     33.37 o 
 -11  12   6      419.87      431.35     22.29 o 
 -10  12   6      153.77      156.91     14.57 o 
  -9  12   6      605.06      647.69     24.54 o 
  -8  12   6      551.40      568.26     25.36 o 
  -7  12   6       87.92       75.29      9.89 o 
  -6  12   6     1129.78     1139.68     28.78 o 
  -5  12   6      748.61      770.44     23.30 o 
  -4  12   6      108.31       96.39     10.51 o 
  -3  12   6      178.18      248.31     17.27 o 
  -2  12   6      251.69      226.84     16.88 o 
  -1  12   6       58.76       44.98      9.81 o 
   0  12   6       77.03      115.52     12.77 o 
 -10  13   6      258.41      245.64     38.09 o 
  -9  13   6       12.96        2.17      7.11 o 
  -8  13   6      475.79      451.85     22.20 o 
  -7  13   6      368.28      376.99     20.12 o 
  -6  13   6       42.84       47.10     10.42 o 
  -5  13   6      314.18      322.43     30.29 o 
  -4  13   6      230.44      225.91     19.64 o 
  -3  13   6       73.56       69.16     16.35 o 
   0   0   7       19.07       24.22      5.26 o 
  -1   1   7       25.76       38.45      4.60 o 
   0   1   7      185.49      188.38      8.14 o 
   1   1   7       24.77       28.74      3.02 o 
  -3   2   7       22.20       24.31      3.66 o 
  -2   2   7       39.57       49.54      3.91 o 
  -1   2   7      440.36      428.17      8.13 o 
   0   2   7        5.85        4.36      2.83 o 
   1   2   7      157.05      169.87      7.28 o 
   2   2   7       17.59       19.89      3.97 o 
  -5   3   7      188.07      171.57     10.74 o 
  -4   3   7      115.33      136.50      7.68 o 
  -3   3   7       27.09       46.92      6.52 o 
  -2   3   7      338.04      358.14     12.88 o 
  -1   3   7        9.18        6.41      3.48 o 
   0   3   7       29.49       30.56      3.94 o 
   1   3   7      168.40      180.35     16.07 o 
   2   3   7        1.96       -1.97      3.14 o 
   3   3   7       46.35       60.78      6.52 o 
  -7   4   7       57.96       56.14      7.94 o 
  -6   4   7      217.02      188.73     10.05 o 
  -5   4   7        2.13        3.76      3.51 o 
  -4   4   7      218.99      208.33     14.97 o 
  -3   4   7      413.23      414.74     14.57 o 
  -2   4   7      169.75      199.07      9.69 o 
  -1   4   7      108.31      114.56      7.55 o 
   0   4   7       19.39        8.26      5.59 o 
   1   4   7      426.57      388.24     14.31 o 
   2   4   7        2.24        4.24      5.63 o 
   3   4   7      226.82      221.78     13.01 o 
   4   4   7       89.52       86.13      9.32 o 
  -9   5   7       58.02       64.17      8.05 o 
  -8   5   7      241.50      226.66     11.90 o 
  -7   5   7       18.22       25.72      5.34 o 
  -6   5   7       10.98       12.34      4.22 o 
  -5   5   7        0.26        7.71      3.62 o 
  -4   5   7      157.04      171.65      9.98 o 
  -3   5   7       40.22       43.50      5.70 o 
  -2   5   7      468.13      463.43     13.71 o 
  -1   5   7        1.58        5.21      3.93 o 
   0   5   7        0.86        3.75      5.37 o 
   1   5   7        5.16        8.00      5.66 o 
   2   5   7      149.48      147.22     12.58 o 
   3   5   7      785.03      804.52     22.45 o 
   4   5   7       84.23       96.32      9.95 o 
   5   5   7        5.78        8.49      5.88 o 
 -11   6   7       29.99       16.54      7.13 o 
 -10   6   7       60.52       65.98      8.10 o 
  -9   6   7        2.62        6.34      4.90 o 
  -8   6   7       33.98       27.67      5.63 o 
  -7   6   7       17.75       23.62      6.17 o 
  -6   6   7       50.48       39.65      6.23 o 
  -5   6   7       13.86       10.43      4.78 o 
  -4   6   7      406.19      419.13     20.32 o 
  -3   6   7      198.73      211.47     10.89 o 
  -2   6   7      764.30      744.53     24.08 o 
  -1   6   7      103.08       93.01     12.13 o 
   0   6   7      179.91      172.36     14.27 o 
   1   6   7        0.04        3.69      6.11 o 
   2   6   7      168.64      174.56     14.85 o 
   3   6   7        0.59        5.92      5.84 o 
   4   6   7       19.72       15.21      6.47 o 
   5   6   7       56.01       42.52      8.37 o 
   6   6   7      108.86      110.63     11.85 o 
 -13   7   7        9.30       21.30      9.48 o 
 -12   7   7       11.74        5.38      6.79 o 
 -11   7   7        1.56        1.01      5.41 o 
 -10   7   7        2.00        0.90      5.66 o 
  -9   7   7        1.93       -6.68      4.77 o 
  -8   7   7       37.54       47.97      7.97 o 
  -7   7   7        2.20        2.50      4.79 o 
  -6   7   7       12.78        2.61      4.47 o 
  -5   7   7        6.90        4.96      4.52 o 
  -4   7   7       84.88       92.35     10.66 o 
  -3   7   7        3.30        2.60      4.52 o 
  -2   7   7        0.12        3.75      4.44 o 
  -1   7   7      210.42      191.46     15.47 o 
   0   7   7      418.98      481.06     21.13 o 
   1   7   7        0.11        7.29      7.02 o 
   2   7   7       16.70        5.46      7.26 o 
   3   7   7      141.27      125.12     13.59 o 
   4   7   7        4.85        5.27      6.35 o 
   5   7   7        0.01       -2.36      5.98 o 
   6   7   7        6.06        4.96      8.61 o 
 -13   8   7        4.85       11.37     17.95 o 
 -12   8   7       55.30       41.32      9.10 o 
 -11   8   7        4.96        8.30      6.47 o 
 -10   8   7        2.33        0.76      5.94 o 
  -9   8   7        7.32       -1.21      5.73 o 
  -8   8   7       19.27       20.30      6.62 o 
  -7   8   7       45.84       42.58      7.01 o 
  -6   8   7       29.21       17.64      5.58 o 
  -5   8   7       52.12       52.77      7.38 o 
  -4   8   7        0.14       -5.24      4.39 o 
  -3   8   7       28.40       21.39      5.64 o 
  -2   8   7        1.10       -0.74      5.98 o 
  -1   8   7       27.65       35.52      8.78 o 
   0   8   7        1.03       11.05      6.63 o 
   1   8   7       75.01       68.61     11.21 o 
   2   8   7        4.65        4.97      7.16 o 
   3   8   7       13.26       25.25     12.48 o 
   4   8   7       21.26       12.73      8.46 o 
   5   8   7        3.28       -4.97     10.20 o 
 -12   9   7        3.28        2.27      6.90 o 
 -11   9   7        5.59        1.40      8.57 o 
 -10   9   7       23.96       24.34     10.64 o 
  -9   9   7        0.10        2.18      6.17 o 
  -8   9   7        0.71       -0.43      5.45 o 
  -7   9   7        6.84       -0.26      5.27 o 
  -6   9   7       99.83       90.66      9.48 o 
  -5   9   7       20.52       15.47      5.96 o 
  -4   9   7      238.99      223.11     13.31 o 
  -3   9   7       30.18       16.61      5.76 o 
  -2   9   7        5.33        3.43      6.71 o 
  -1   9   7        0.13        8.01      7.01 o 
   0   9   7        0.41       -6.53      6.16 o 
   1   9   7       32.19       18.11      8.91 o 
   2   9   7       32.39       16.18      8.59 o 
   3   9   7       16.55       12.75      8.80 o 
 -12  10   7       77.72       74.88     15.56 o 
 -11  10   7       13.49       20.87      8.04 o 
 -10  10   7        7.81       11.27      8.18 o 
  -9  10   7        1.34        0.01      6.24 o 
  -8  10   7       14.35       16.39      6.63 o 
  -7  10   7       15.33       10.80      5.84 o 
  -6  10   7       40.97       34.19      7.01 o 
  -5  10   7        1.94        6.22      5.61 o 
  -4  10   7       88.15       80.39      9.45 o 
  -3  10   7       18.20        7.58      7.50 o 
  -2  10   7        4.19       -6.58      6.91 o 
  -1  10   7       15.25       10.63      9.37 o 
   0  10   7        3.72        4.81      6.79 o 
   1  10   7       10.39       10.12      8.07 o 
   2  10   7        0.11        3.54      8.75 o 
 -11  11   7      127.80      130.97     27.31 o 
 -10  11   7      104.87      102.63     13.65 o 
  -9  11   7       17.69       17.41      7.89 o 
  -8  11   7        0.11        0.98      5.70 o 
  -7  11   7       35.86       12.56      6.57 o 
  -6  11   7        0.03        2.04      5.77 o 
  -5  11   7       24.35       14.78      6.67 o 
  -4  11   7        1.18        2.14      5.88 o 
  -3  11   7        6.87        1.67     11.52 o 
  -2  11   7        2.12        1.36      8.08 o 
  -1  11   7       91.26      114.76     12.95 o 
   0  11   7       12.36       13.40     15.99 o 
 -10  12   7        3.69        9.55      8.93 o 
  -9  12   7      110.62       94.42     12.05 o 
  -8  12   7        5.74       -0.34      6.45 o 
  -7  12   7        0.74        3.23      6.37 o 
  -6  12   7        1.34        7.91      7.09 o 
  -5  12   7        0.21        4.21      6.37 o 
  -4  12   7      143.36      154.38     16.40 o 
  -3  12   7        4.88        5.00      8.59 o 
  -2  12   7       43.68       36.72     10.38 o 
  -8  13   7        1.20       -1.15      7.84 o 
  -7  13   7       19.22       32.15     12.03 o 
  -6  13   7       47.39       51.42     10.93 o 
  -5  13   7       27.90       28.22     13.51 o 
   0   0   8     4881.36     4858.16     88.24 o 
  -1   1   8     1636.56     1588.54     20.64 o 
   0   1   8     4920.56     5134.71     43.33 o 
   1   1   8      596.46      533.93     13.22 o 
  -3   2   8      408.56      403.00     12.72 o 
  -2   2   8     2248.41     2406.15     29.22 o 
  -1   2   8     1134.85     1061.59     17.30 o 
   0   2   8      639.11      602.16     16.47 o 
   1   2   8     1304.23     1370.64     31.85 o 
   2   2   8      635.90      544.96     15.83 o 
  -5   3   8      730.18      756.66     20.21 o 
  -4   3   8     1317.06     1373.40     22.73 o 
  -3   3   8     1387.22     1269.42     21.26 o 
  -2   3   8      727.27      717.88     21.23 o 
  -1   3   8     2186.81     2248.12     30.77 o 
   0   3   8      439.99      420.84     15.72 o 
   1   3   8       20.27       20.11      6.50 o 
   2   3   8       28.41       54.85     10.72 o 
   3   3   8      155.03      136.94     10.69 o 
  -7   4   8      516.18      491.92     18.06 o 
  -6   4   8     1718.78     1785.17     29.91 o 
  -5   4   8       25.02       15.26      4.25 o 
  -4   4   8      494.67      531.29     13.78 o 
  -3   4   8     1137.82     1212.57     23.58 o 
  -2   4   8      601.51      614.51     16.75 o 
  -1   4   8      393.62      366.75     17.20 o 
   0   4   8       37.68       41.64      7.90 o 
   1   4   8        7.32        2.26      5.70 o 
   2   4   8      156.89      143.37     15.69 o 
   3   4   8     1574.46     1548.11     32.56 o 
   4   4   8      543.82      515.81     19.15 o 
  -9   5   8      544.70      572.28     20.68 o 
  -8   5   8     1679.14     1758.21     58.53 o 
  -7   5   8     1165.33     1118.61     28.94 o 
  -6   5   8      756.41      747.22     17.30 o 
  -5   5   8      655.96      675.23     15.97 o 
  -4   5   8      102.79      100.76      9.44 o 
  -3   5   8       26.30        9.16      4.53 o 
  -2   5   8      658.14      692.28     18.77 o 
  -1   5   8      748.75      703.06     23.85 o 
   0   5   8       25.53       23.13      6.99 o 
   1   5   8      711.16      707.68     31.33 o 
   2   5   8     1184.57     1167.51     46.04 o 
   3   5   8       63.00       62.39     10.73 o 
   4   5   8      828.55      811.09     36.53 o 
   5   5   8      357.55      307.83     17.76 o 
 -11   6   8       68.87       64.82     10.04 o 
 -10   6   8      775.39      817.63     25.22 o 
  -9   6   8      613.88      593.74     20.82 o 
  -8   6   8      287.08      262.90     13.31 o 
  -7   6   8     1534.28     1533.33     32.58 o 
  -6   6   8      839.48      835.10     24.26 o 
  -5   6   8      373.70      369.47     19.76 o 
  -4   6   8     1059.90     1101.93     23.47 o 
  -3   6   8     1130.16     1069.74     25.90 o 
  -2   6   8       73.19       64.40     15.48 o 
  -1   6   8     1614.18     1631.50     42.46 o 
   0   6   8      284.66      259.31     17.55 o 
   1   6   8      507.16      479.23     21.73 o 
   2   6   8      618.33      722.30     27.29 o 
   3   6   8      457.90      426.00     40.45 o 
   4   6   8      124.40      129.34     23.21 o 
   5   6   8      351.89      331.00     18.82 o 
   6   6   8       64.69       52.75     14.36 o 
 -12   7   8       89.17      103.76     14.54 o 
 -11   7   8       31.47       22.11      7.94 o 
 -10   7   8      319.12      282.86     26.27 o 
  -9   7   8      903.07      930.79     43.44 o 
  -8   7   8      333.48      349.11     16.88 o 
  -7   7   8      101.01      108.02     11.62 o 
  -6   7   8     1368.82     1448.95     28.79 o 
  -5   7   8      705.99      713.19     19.40 o 
  -4   7   8      550.37      562.24     23.92 o 
  -3   7   8     1721.92     1703.92     39.20 o 
  -2   7   8      792.69      724.92     26.28 o 
  -1   7   8      744.59      715.05     26.26 o 
   0   7   8      996.04      988.23     42.66 o 
   1   7   8      110.61       95.02     12.30 o 
   2   7   8      129.15      134.40     14.33 o 
   3   7   8      538.64      516.35     24.51 o 
   4   7   8      232.34      209.36     18.02 o 
   5   7   8       62.88       57.08     24.24 o 
 -12   8   8      191.53      157.75     30.54 o 
 -11   8   8      592.57      641.54     23.51 o 
 -10   8   8      376.90      376.25     29.54 o 
  -9   8   8      158.89      149.56     14.45 o 
  -8   8   8      581.97      639.67     21.68 o 
  -7   8   8      251.27      265.00     14.38 o 
  -6   8   8      281.68      260.21     14.00 o 
  -5   8   8     1061.00     1117.41     27.14 o 
  -4   8   8      229.48      191.60     12.66 o 
  -3   8   8      824.82      729.49     26.71 o 
  -2   8   8     1941.94     2073.62     48.56 o 
  -1   8   8      460.89      405.18     27.23 o 
   0   8   8      351.25      322.02     23.96 o 
   1   8   8      729.06      773.93     42.91 o 
   2   8   8      146.29      137.11     15.15 o 
   3   8   8       30.73       22.73      9.35 o 
   4   8   8      204.83      189.26     45.96 o 
 -11   9   8       96.44       76.28     10.79 o 
 -10   9   8      367.30      410.73     20.23 o 
  -9   9   8      193.08      177.51     14.07 o 
  -8   9   8       24.64       32.38      6.98 o 
  -7   9   8       29.76       20.80      6.75 o 
  -6   9   8       89.74       93.07     17.69 o 
  -5   9   8      251.20      235.34     14.35 o 
  -4   9   8      816.92      846.49     23.50 o 
  -3   9   8      609.40      553.19     37.17 o 
  -2   9   8      312.86      286.79     20.40 o 
  -1   9   8      726.87      726.67     40.95 o 
   0   9   8      215.07      198.36     17.70 o 
   1   9   8      128.65      116.99     14.54 o 
   2   9   8      136.50      112.09     31.76 o 
 -11  10   8      137.47      127.04     25.19 o 
 -10  10   8       56.98       51.69      9.81 o 
  -9  10   8      239.32      251.50     16.82 o 
  -8  10   8       25.58       24.29      6.77 o 
  -7  10   8       26.43       30.97      7.68 o 
  -6  10   8      514.78      573.01     21.14 o 
  -5  10   8      278.72      252.35     15.51 o 
  -4  10   8      271.01      222.12     18.35 o 
  -3  10   8      754.05      774.02     46.20 o 
  -2  10   8      101.31      100.30     14.05 o 
  -1  10   8      189.28      142.14     15.68 o 
   0  10   8      232.91      235.14     20.12 o 
   1  10   8       49.19       43.13     15.43 o 
 -10  11   8      172.50      204.81     24.78 o 
  -9  11   8       70.48       60.09     10.21 o 
  -8  11   8      147.16      142.99     13.10 o 
  -7  11   8      141.75      148.65     12.97 o 
  -6  11   8      156.23      145.37     13.61 o 
  -5  11   8      548.71      547.73     26.35 o 
  -4  11   8      356.07      327.21     22.91 o 
  -3  11   8       16.38       -6.53      7.86 o 
  -2  11   8      203.38      219.75     23.15 o 
  -1  11   8       74.51       66.33     15.92 o 
  -8  12   8      155.67      126.51     14.25 o 
  -7  12   8      159.82      146.73     14.70 o 
  -6  12   8      111.40       78.76     16.02 o 
  -5  12   8       37.45       19.52     12.10 o 
  -4  12   8      150.02      127.21     19.69 o 
   0   0   9       98.67       91.64     33.06 o 
  -1   1   9       80.70       96.75      6.55 o 
   0   1   9       31.48       46.48      6.01 o 
   1   1   9       18.02       13.18      5.21 o 
  -3   2   9       22.82       25.75      5.62 o 
  -2   2   9        0.64       15.59      4.14 o 
  -1   2   9       83.48       83.63      8.48 o 
   0   2   9       17.25       10.68      5.18 o 
   1   2   9      173.03      209.07     13.29 o 
   2   2   9        7.09        4.09      5.10 o 
  -5   3   9        0.12        0.58      6.10 o 
  -4   3   9       39.00       34.28      5.43 o 
  -3   3   9       48.79       45.07      6.95 o 
  -2   3   9        3.76        6.84      3.84 o 
  -1   3   9        2.56        9.23      5.28 o 
   0   3   9       22.09       22.80     10.27 o 
   1   3   9        5.80       -6.27      7.71 o 
   2   3   9        0.05        6.82      8.93 o 
   3   3   9        3.47        4.06      5.98 o 
  -7   4   9       17.66       -0.27      6.54 o 
  -6   4   9       11.42       12.77      9.36 o 
  -5   4   9      146.09      177.18     17.41 o 
  -4   4   9       76.47       87.37      7.84 o 
  -3   4   9       43.93       46.12      6.55 o 
  -2   4   9       19.79       17.93      6.19 o 
  -1   4   9      142.23      163.54     13.73 o 
   0   4   9       20.69       33.53      8.02 o 
   1   4   9        4.66       -3.79      6.53 o 
   2   4   9       14.52        0.15      6.11 o 
   3   4   9       60.26       84.22     11.73 o 
   4   4   9        2.24        6.70      7.65 o 
  -9   5   9        0.51        6.85      6.61 o 
  -8   5   9        4.67       -3.32      6.06 o 
  -7   5   9      120.28       90.45     10.00 o 
  -6   5   9        6.92       -0.57      4.25 o 
  -5   5   9       57.19       48.59      7.19 o 
  -4   5   9       41.28       46.41      6.96 o 
  -3   5   9       76.66       75.52      7.82 o 
  -2   5   9      149.87      155.56     14.17 o 
  -1   5   9      156.48      118.32     12.77 o 
   0   5   9       42.37       30.87      8.49 o 
   1   5   9       12.26       14.41      7.41 o 
   2   5   9       12.44       12.09      7.69 o 
   3   5   9        1.62        5.61      6.89 o 
   4   5   9        3.61        6.30      7.87 o 
   5   5   9       10.51        3.20      7.59 o 
 -11   6   9       41.24       26.87     13.85 o 
 -10   6   9        7.24        1.54      6.48 o 
  -9   6   9       68.81       62.03     17.08 o 
  -8   6   9      316.33      323.22     17.99 o 
  -7   6   9       36.19       26.96      7.24 o 
  -6   6   9      127.41      125.99     10.38 o 
  -5   6   9       51.80       38.84      7.03 o 
  -4   6   9        6.14       -0.46      4.63 o 
  -3   6   9      208.77      198.78     16.35 o 
  -2   6   9        2.09       -3.05      6.10 o 
  -1   6   9      263.93      274.77     18.78 o 
   0   6   9       37.27       34.39      9.07 o 
   1   6   9       42.75       49.27     10.25 o 
   2   6   9       20.45       22.95      8.73 o 
   3   6   9       93.24       71.70     11.80 o 
   4   6   9        7.87        5.39      7.48 o 
   5   6   9        3.46       -0.51     10.58 o 
 -11   7   9        1.01       23.98     14.09 o 
 -10   7   9        0.31        0.73      8.67 o 
  -9   7   9       60.27       99.08     13.82 o 
  -8   7   9      210.70      207.50     14.81 o 
  -7   7   9       18.86       17.36      6.20 o 
  -6   7   9      320.39      315.16     15.48 o 
  -5   7   9       72.06       63.83      8.10 o 
  -4   7   9       40.48       17.96      6.31 o 
  -3   7   9        0.33       -2.51      6.41 o 
  -2   7   9       29.11       17.62      8.05 o 
  -1   7   9        0.26       -8.81      6.36 o 
   0   7   9        1.18        2.67      8.27 o 
   1   7   9        1.72        2.77      8.67 o 
   2   7   9        9.46       14.96      8.73 o 
   3   7   9       53.19       46.76     10.76 o 
   4   7   9       12.31        7.05     11.53 o 
 -10   8   9       60.34       70.34     12.50 o 
  -9   8   9        5.24       26.25      7.85 o 
  -8   8   9       56.64       57.13     15.45 o 
  -7   8   9       39.65       28.09      6.92 o 
  -6   8   9      104.70       84.38     10.64 o 
  -5   8   9        2.03        4.25      6.09 o 
  -4   8   9        8.14       16.95      8.47 o 
  -3   8   9      124.57      126.37     18.00 o 
  -2   8   9        1.20       13.53      8.40 o 
  -1   8   9      128.18       96.52     13.16 o 
   0   8   9        1.51        1.76      7.15 o 
   1   8   9        4.70        9.14      8.12 o 
   2   8   9        4.59        0.69      8.05 o 
 -10   9   9       17.92        9.85      9.43 o 
  -9   9   9       27.03       24.18     10.11 o 
  -8   9   9        6.70        1.59      5.98 o 
  -7   9   9        1.01       -3.72      5.40 o 
  -6   9   9        1.95        9.84      6.71 o 
  -5   9   9       15.14       13.54      6.89 o 
  -4   9   9       27.81       17.63      9.11 o 
  -3   9   9       57.46       61.70     13.80 o 
  -2   9   9       64.35       83.92     12.88 o 
  -1   9   9        0.08       -7.65      6.89 o 
   0   9   9        1.43       11.34      8.73 o 
   1   9   9        2.15        0.53     10.64 o 
  -9  10   9        3.11       -3.74      7.50 o 
  -8  10   9        4.95        5.32      7.03 o 
  -7  10   9        0.28        5.01      6.54 o 
  -6  10   9        0.05       -2.64      5.91 o 
  -5  10   9       17.12       21.16      8.98 o 
  -4  10   9        5.37       -0.60      7.76 o 
  -3  10   9        5.62       11.59      8.76 o 
  -2  10   9       54.72       27.51      9.96 o 
  -1  10   9        0.13        5.59     10.83 o 
  -7  11   9        5.53        1.91      7.49 o 
  -6  11   9        0.02       23.43     11.91 o 
  -5  11   9       12.92       25.57     12.78 o 
  -4  11   9       99.02       92.34     25.19 o 
   0   0  10     2083.16     2436.14    100.74 o 
  -1   1  10     1174.57     1236.47     30.54 o 
   0   1  10      149.85      146.24     12.41 o 
   1   1  10     1074.01     1163.24     34.63 o 
  -3   2  10      770.62      769.53     27.72 o 
  -2   2  10       18.11       25.00      8.41 o 
  -1   2  10     1260.50     1320.98     35.45 o 
   0   2  10      810.85      796.41     23.15 o 
   1   2  10      127.61      146.20     18.27 o 
   2   2  10     1081.00     1160.19     34.63 o 
  -5   3  10      403.21      405.61     20.24 o 
  -4   3  10       46.55       45.77      8.31 o 
  -3   3  10      294.58      322.20     13.79 o 
  -2   3  10      490.39      493.10     19.22 o 
  -1   3  10       87.22       75.79      9.31 o 
   0   3  10      972.82     1024.59     47.90 o 
   1   3  10     1178.16     1132.60     32.52 o 
   2   3  10       29.17       18.57      7.78 o 
   3   3  10      644.08      705.63     27.09 o 
  -7   4  10      701.65      661.81     26.80 o 
  -6   4  10       83.55       62.98     10.46 o 
  -5   4  10      582.36      608.60     23.21 o 
  -4   4  10       52.21       54.08      6.67 o 
  -3   4  10       12.85        1.78      6.29 o 
  -2   4  10      439.21      493.25     22.31 o 
  -1   4  10      647.84      625.69     24.72 o 
   0   4  10       72.64       73.24     11.31 o 
   1   4  10     1671.37     1796.59     43.54 o 
   2   4  10      865.02      904.18     30.32 o 
   3   4  10      153.83      148.59     15.02 o 
   4   4  10     1179.17     1271.94     66.50 o 
  -9   5  10      184.24      156.27     16.00 o 
  -8   5  10       96.00       72.66     11.81 o 
  -7   5  10      619.50      688.58     23.29 o 
  -6   5  10      391.32      404.96     18.84 o 
  -5   5  10        7.92       11.55      5.93 o 
  -4   5  10       34.37       21.59      6.19 o 
  -3   5  10       78.07       81.02     11.38 o 
  -2   5  10        1.67        3.70      7.10 o 
  -1   5  10      760.26      815.13     28.30 o 
   0   5  10      627.35      673.81     26.78 o 
   1   5  10       65.83       61.96     11.53 o 
   2   5  10      495.74      542.46     30.65 o 
   3   5  10      159.13      142.26     15.44 o 
   4   5  10       59.81       51.67     11.49 o 
  -9   6  10      604.85      650.32     38.57 o 
  -8   6  10      619.77      668.82     41.58 o 
  -7   6  10        5.88       15.09     12.03 o 
  -6   6  10      364.41      396.29     16.79 o 
  -5   6  10      215.38      258.88     14.55 o 
  -4   6  10       16.41       16.28      8.61 o 
  -3   6  10      286.57      324.99     41.43 o 
  -2   6  10      698.63      643.12     26.61 o 
  -1   6  10       98.29      102.36     13.52 o 
   0   6  10      568.32      613.55     26.78 o 
   1   6  10      188.16      185.40     29.47 o 
   2   6  10       14.48       10.45      8.54 o 
   3   6  10       72.19       67.31     12.05 o 
  -9   7  10        4.63       20.39     11.04 o 
  -8   7  10      449.66      435.78     24.43 o 
  -7   7  10      570.18      565.44     20.29 o 
  -6   7  10        7.50        0.69      5.70 o 
  -5   7  10      877.82      896.62     38.81 o 
  -4   7  10      185.88      174.53     16.56 o 
  -3   7  10       53.97       58.40     11.29 o 
  -2   7  10      986.19     1061.19     34.65 o 
  -1   7  10     1038.16     1002.88     33.81 o 
   0   7  10        7.37       21.58      9.37 o 
   1   7  10      121.06      106.51     14.42 o 
   2   7  10       67.57       26.90     12.87 o 
  -8   8  10       36.36       26.49      8.81 o 
  -7   8  10      602.31      681.20     25.32 o 
  -6   8  10      575.96      547.91     30.30 o 
  -5   8  10      197.99      166.62     19.20 o 
  -4   8  10      522.51      618.32     32.95 o 
  -3   8  10      320.26      309.92     21.88 o 
  -2   8  10        0.63        5.18      8.02 o 
  -1   8  10      356.29      352.99     23.75 o 
   0   8  10      145.43      116.88     14.98 o 
  -7   9  10       18.46       16.33      7.66 o 
  -6   9  10      560.36      549.51     47.00 o 
  -5   9  10      303.10      243.25     20.08 o 
  -4   9  10      250.32      212.96     26.15 o 
  -3   9  10      661.07      705.04     30.44 o 
  -2   9  10      318.26      293.90     28.18 o 
  -1   1  11       29.84        6.96     12.64 o 
   0   1  11       35.65       53.86     16.93 o 
   1   1  11       19.77       35.44     15.24 o 
  -3   2  11       67.08       44.07     10.52 o 
  -2   2  11       94.70      123.31     21.59 o 
  -1   2  11       18.16       22.67     20.78 o 
   0   2  11       13.26        9.26     10.73 o 
   1   2  11       21.77       50.18      8.84 o 
   2   2  11        2.97        9.99      6.78 o 
  -5   3  11      128.28      102.45     12.79 o 
  -4   3  11        0.74       -1.62      6.19 o 
  -3   3  11       23.03       27.72     13.51 o 
  -2   3  11        0.21      -18.26     15.74 o 
  -1   3  11        0.99        9.94      7.42 o 
   0   3  11        1.06        6.85     10.70 o 
   1   3  11       22.25        2.84      7.20 o 
   2   3  11       33.76       60.07     11.04 o 
   3   3  11       41.41       53.30     11.05 o 
  -7   4  11        1.62       -0.63      7.77 o 
  -6   4  11       54.43       59.52     14.76 o 
  -5   4  11        7.94        8.66      6.56 o 
  -4   4  11       15.89        5.52     13.98 o 
  -3   4  11       10.95        5.03     10.95 o 
  -2   4  11       61.69       80.53     11.77 o 
  -1   4  11       61.20       50.42     10.74 o 
   0   4  11        3.62        3.69      7.53 o 
   1   4  11       45.89       94.31     17.25 o 
   2   4  11       70.51       52.87     11.03 o 
   3   4  11        0.53        1.02      8.15 o 
  -7   5  11        0.22        1.16      7.87 o 
  -6   5  11       24.24       11.33      9.71 o 
  -5   5  11       11.59       19.15      8.22 o 
  -4   5  11       27.10        3.80     10.77 o 
  -3   5  11        3.92        8.97      7.93 o 
  -2   5  11        1.43        2.01      8.16 o 
  -1   5  11        8.64       19.53      9.35 o 
   0   5  11        4.86        0.87      8.10 o 
   1   5  11       28.04       45.49     10.42 o 
   2   5  11       39.89       16.88      9.58 o 
  -7   6  11       67.91       92.87     26.76 o 
  -6   6  11       12.61        2.24      7.76 o 
  -5   6  11       21.19        1.72     12.09 o 
  -4   6  11        2.59       10.96      8.66 o 
  -3   6  11       19.96       14.89      8.65 o 
  -2   6  11        2.51       10.18      8.73 o 
  -1   6  11        1.76       -1.95      7.74 o 
   0   6  11        1.35        9.75      8.88 o 
   1   6  11       44.47       46.29     11.65 o 
  -6   7  11        5.17       -2.85      8.68 o 
  -5   7  11       42.80       44.67     11.44 o 
  -4   7  11        3.80        3.77      8.04 o 
  -3   7  11       48.45       89.85     15.39 o 
  -2   7  11       18.33       26.42     10.25 o 
  -1   7  11      221.95      230.42     20.01 o 
  -1   1  12       95.81      128.45     31.48 o 
   0   1  12      123.98      162.45     35.26 o 
   1   1  12       29.38       22.43     15.80 o 
  -3   2  12      356.17      400.06     37.13 o 
  -2   2  12      429.39      533.95     59.19 o 
  -1   2  12        1.54       16.37     22.67 o 
   0   2  12      300.92      325.53     47.85 o 
   1   2  12      496.42      452.97     38.70 o 
   2   2  12        3.76        4.22      9.30 o 
  -5   3  12      332.65      310.63     27.55 o 
  -4   3  12      433.60      439.57     25.51 o 
  -3   3  12        0.15      -18.26     15.11 o 
  -2   3  12      289.33      256.27     44.08 o 
  -1   3  12      388.30      414.31     54.78 o 
   0   3  12        0.06       16.06     10.24 o 
   1   3  12      982.52     1071.11     34.09 o 
   2   3  12     1363.63     1394.88     40.03 o 
  -5   4  12       35.66       21.89     23.61 o 
  -4   4  12      342.00      381.57     51.00 o 
  -3   4  12      424.08      430.05     56.04 o 
  -2   4  12        7.57       39.04     27.08 o 
  -1   4  12      543.27      610.25     33.52 o 
   0   4  12     1088.94     1150.22     36.28 o 
   1   4  12        9.47       23.43      9.91 o 
  -4   5  12       21.07       52.26     25.82 o 
  -3   5  12      342.48      406.13     54.78 o 
  -2   5  12      416.34      412.06     41.62 o 
  -1   5  12       27.73       10.73      9.59 o 
                                                 
